# Supplementary material for: Genome-Wide Analysis Points to Roles for Extracellular Matrix Remodeling, the Visual Cycle, and Neuronal Development in Myopia
Source: PLoS Genet. 2013 Feb 28;9(2):e1003299. doi: 10.1371/journal.pgen.1003299 (PMC3585144; doi:10.1371/journal.pgen.1003299)
Supplement: Table S3 — Statistics for all SNPs with . All 6,141 SNPs with (-corrected) -values under in the discovery cohort. Positions and alleles are given relative to the positive strand of build 37 of the human genome; alleles are listed as major/minor. The gene column shows the position of the SNP in context of the nearest genes. The SNP position is within the brackets, and the number of dashes gives approximate distances. The MAF is the minor allele frequency in Europeans, is the estimated imputation accuracy, HR is the hazard ratio per copy of the minor allele, and -value is the -value in the discovery cohort. (XLS) [file pgen.1003299.s006.xls]

## Sheet: sup_table_1e-4.txt
index	ch	pos	genes	maf	rsq	allele	HR (CI)	pval	adj_pval
rs12193446	6	129820038	[LAMA2]	0.094	0.991	A/G	0.788 (0.763 - 0.813)	6.8e-53	1.4e-45
rs12205363	6	129834629	[LAMA2]	0.068	0.995	T/C	0.810 (0.781 - 0.840)	2.6e-31	4.6e-27
rs1381566	11	40149607	[LRRC4C]	0.181	0.873	T/G	1.149 (1.122 - 1.176)	2.3e-30	3e-26
rs11602008	11	40149305	[LRRC4C]	0.16	0.889	A/T	1.151 (1.123 - 1.179)	7.5e-29	6e-25
rs11606250	11	40149300	[LRRC4C]	0.163	0.865	G/A	1.150 (1.122 - 1.178)	2.9e-28	1.9e-24
rs17648524	16	7459683	[A2BP1]	0.365	0.974	G/C	1.102 (1.082 - 1.122)	4.1e-26	1.3e-22
rs11154478	6	129764365	[LAMA2]	0.098	0.718	G/A	0.829 (0.800 - 0.860)	1e-25	2.9e-22
chr6:129761361	6	129761361	[LAMA2]	0.099	0.711	A/G	0.830 (0.801 - 0.860)	1.6e-25	4.2e-22
rs7188859	16	7460426	[A2BP1]	0.368	0.988	T/C	1.100 (1.080 - 1.119)	2e-25	5.2e-22
rs7744813	6	73643289	[KCNQ5]	0.405	0.958	A/C	0.909 (0.893 - 0.926)	2.7e-25	6.6e-22
rs12195178	6	129793012	[LAMA2]	0.053	0.983	C/T	0.812 (0.779 - 0.846)	1.1e-24	2.2e-21
rs4374796	6	73638262	[KCNQ5]	0.438	0.973	A/C	0.913 (0.897 - 0.929)	3.8e-24	6.5e-21
rs4332760	16	7462045	[A2BP1]	0.382	0.954	C/G	1.098 (1.078 - 1.118)	4.2e-24	7e-21
rs7755521	6	73614941	[KCNQ5]	0.437	0.991	A/G	0.914 (0.898 - 0.930)	6.7e-24	1.1e-20
rs6453610	6	73612549	[KCNQ5]	0.436	0.992	G/A	0.914 (0.898 - 0.930)	8e-24	1.2e-20
rs7775087	6	73606783	[KCNQ5]	0.435	0.999	T/G	0.915 (0.899 - 0.931)	9.9e-24	1.5e-20
rs3138142	12	56115585	[RDH5]	0.218	0.831	C/T	0.890 (0.870 - 0.911)	1.3e-23	1.8e-20
rs3138141	12	56115778	[RDH5]	0.218	0.831	C/A	0.890 (0.870 - 0.911)	1.4e-23	2e-20
rs10500355	16	7459347	[A2BP1]	0.355	0.949	T/A	1.098 (1.078 - 1.119)	1.6e-23	2.2e-20
rs2226137	6	73633001	[KCNQ5]	0.436	0.984	G/A	0.915 (0.899 - 0.931)	2.7e-23	3.4e-20
rs6929347	6	73629566	[KCNQ5]	0.438	0.982	G/A	0.915 (0.899 - 0.931)	2.8e-23	3.6e-20
rs9492338	6	129842538	LAMA2-[]--ARHGAP18	0.095	0.97	C/G	0.859 (0.832 - 0.886)	5e-23	5.9e-20
rs9402138	6	129836169	[LAMA2]	0.082	0.964	C/G	0.851 (0.823 - 0.879)	1.7e-22	1.7e-19
chr8:60178580	8	60178580	TOX---[]---CA8	0.358	0.971	C/G	0.914 (0.897 - 0.931)	4e-22	3.5e-19
rs1381567	11	40149684	[LRRC4C]	0.246	0.996	T/C	1.103 (1.082 - 1.125)	4e-22	3.5e-19
rs9293917	6	73626123	[KCNQ5]	0.441	0.995	G/A	0.918 (0.902 - 0.934)	4.2e-22	3.6e-19
rs7936359	11	40148976	[LRRC4C]	0.249	0.926	T/A	1.107 (1.084 - 1.130)	4.3e-22	3.7e-19
rs524952	15	35005886	GOLGA8B---[]--GJD2	0.469	0.982	T/A	1.089 (1.070 - 1.108)	6.9e-22	5.6e-19
rs951762	6	73626639	[KCNQ5]	0.442	0.994	C/A	0.918 (0.902 - 0.934)	7.8e-22	6.2e-19
rs10089517	8	60178721	TOX---[]---CA8	0.343	0.935	C/A	0.912 (0.895 - 0.930)	8.1e-22	6.4e-19
rs634990	15	35006073	GOLGA8B---[]--GJD2	0.469	0.983	T/C	1.089 (1.070 - 1.108)	8.1e-22	6.4e-19
chr6:129841230	6	129841230	LAMA2-[]--ARHGAP18	0.084	0.964	G/A	0.856 (0.828 - 0.884)	1.6e-21	1.1e-18
rs2326823	6	129842188	LAMA2-[]--ARHGAP18	0.084	0.967	C/G	0.856 (0.829 - 0.885)	2e-21	1.4e-18
rs9492336	6	129839479	LAMA2-[]--ARHGAP18	0.082	0.947	C/T	0.854 (0.826 - 0.883)	2.2e-21	1.5e-18
rs35189561	16	7462994	[A2BP1]	0.291	0.722	G/C	1.113 (1.089 - 1.138)	2.7e-21	1.8e-18
rs7196866	16	7462814	[A2BP1]	0.335	0.849	C/T	1.100 (1.078 - 1.121)	2.8e-21	1.9e-18
rs12208392	6	129817167	[LAMA2]	0.217	0.844	T/G	0.897 (0.876 - 0.917)	6.4e-21	3.8e-18
rs589135	15	35001442	GOLGA8B---[]--GJD2	0.417	0.926	A/G	1.089 (1.070 - 1.109)	2.4e-20	1.2e-17
rs683922	15	35008676	GOLGA8B---[]--GJD2	0.415	0.997	T/C	1.085 (1.067 - 1.105)	4.9e-20	2.2e-17
rs7821794	8	60137077	TOX---[]---CA8	0.336	0.996	G/A	0.918 (0.901 - 0.935)	5.9e-20	2.5e-17
rs670352	15	35009676	GOLGA8B---[]--GJD2	0.416	0.993	G/A	1.085 (1.066 - 1.105)	6e-20	2.6e-17
rs4924134	15	34994565	GOLGA8B---[]--GJD2	0.419	0.976	A/G	1.086 (1.066 - 1.105)	1.1e-19	4.4e-17
rs10113215	8	60132194	TOX---[]---CA8	0.336	1	A/G	0.919 (0.902 - 0.936)	1.2e-19	4.6e-17
rs9920099	15	34993324	GOLGA8B---[]--GJD2	0.422	0.99	C/T	1.085 (1.066 - 1.104)	1.3e-19	5.1e-17
rs10468073	15	34995634	GOLGA8B---[]--GJD2	0.424	0.992	C/T	1.084 (1.065 - 1.103)	1.9e-19	7e-17
rs12591568	15	34996528	GOLGA8B---[]--GJD2	0.424	0.992	C/G	1.084 (1.065 - 1.103)	1.9e-19	7e-17
rs12901034	15	34996575	GOLGA8B---[]--GJD2	0.424	0.992	G/A	1.084 (1.065 - 1.103)	1.9e-19	7.1e-17
rs560766	15	35000942	GOLGA8B---[]--GJD2	0.426	0.999	G/A	1.084 (1.065 - 1.103)	1.9e-19	7.1e-17
rs7182634	15	34992677	GOLGA8B---[]--GJD2	0.419	0.982	T/C	1.085 (1.066 - 1.104)	2.1e-19	7.5e-17
rs1521846	15	34993072	GOLGA8B---[]--GJD2	0.423	0.993	A/T	1.084 (1.065 - 1.103)	2.2e-19	7.9e-17
rs1521845	15	34993113	GOLGA8B---[]--GJD2	0.423	0.994	T/C	1.084 (1.065 - 1.103)	2.3e-19	8.1e-17
rs7176510	15	34999479	GOLGA8B---[]--GJD2	0.424	0.992	C/T	1.084 (1.065 - 1.103)	2.4e-19	8.7e-17
rs12916417	15	34996379	GOLGA8B---[]--GJD2	0.421	0.981	G/A	1.084 (1.065 - 1.104)	2.8e-19	9.8e-17
rs7775030	6	129802971	[LAMA2]	0.235	0.815	A/G	0.902 (0.882 - 0.923)	2.8e-19	9.8e-17
rs7163001	15	34990574	GOLGA8B---[]--GJD2	0.423	0.995	G/A	1.084 (1.065 - 1.103)	2.8e-19	9.8e-17
rs1521851	15	34999263	GOLGA8B---[]--GJD2	0.42	0.975	T/C	1.085 (1.066 - 1.104)	2.9e-19	1e-16
rs1521847	15	34992765	GOLGA8B---[]--GJD2	0.424	0.987	G/A	1.084 (1.065 - 1.103)	3e-19	1e-16
rs8031887	15	34991265	GOLGA8B---[]--GJD2	0.421	0.987	T/C	1.084 (1.065 - 1.103)	3.4e-19	1.2e-16
rs11073061	15	34990258	GOLGA8B---[]--GJD2	0.42	0.985	G/A	1.084 (1.065 - 1.103)	3.9e-19	1.3e-16
rs11073060	15	34989851	GOLGA8B---[]--GJD2	0.422	0.992	C/A	1.083 (1.064 - 1.102)	4.2e-19	1.4e-16
rs619788	15	34995106	GOLGA8B---[]--GJD2	0.428	0.993	C/A	1.083 (1.064 - 1.102)	4.9e-19	1.6e-16
rs688220	15	34998875	GOLGA8B---[]--GJD2	0.428	0.994	G/A	1.083 (1.064 - 1.102)	5.2e-19	1.7e-16
rs11073058	15	34989626	GOLGA8B---[]--GJD2	0.423	0.98	G/T	1.083 (1.065 - 1.103)	5.3e-19	1.7e-16
rs11073059	15	34989674	GOLGA8B---[]--GJD2	0.424	0.982	T/A	1.083 (1.064 - 1.103)	5.5e-19	1.7e-16
rs4924132	15	34992116	GOLGA8B---[]--GJD2	0.421	0.99	G/T	1.083 (1.064 - 1.102)	5.5e-19	1.7e-16
rs10468072	15	34995619	GOLGA8B---[]--GJD2	0.419	0.983	C/T	1.083 (1.064 - 1.103)	6e-19	1.9e-16
rs580839	15	34998829	GOLGA8B---[]--GJD2	0.427	0.988	G/A	1.083 (1.064 - 1.102)	7.9e-19	2.4e-16
rs12437515	15	34998734	GOLGA8B---[]--GJD2	0.42	0.983	T/C	1.083 (1.064 - 1.102)	7.9e-19	2.4e-16
rs685352	15	35008335	GOLGA8B---[]--GJD2	0.436	0.984	A/G	1.082 (1.063 - 1.101)	1e-18	3e-16
rs669487	15	35009875	GOLGA8B---[]--GJD2	0.421	0.992	T/C	1.082 (1.063 - 1.101)	1.3e-18	3.6e-16
rs4897329	6	129849622	LAMA2--[]--ARHGAP18	0.095	0.964	A/C	0.873 (0.847 - 0.900)	1.4e-18	3.9e-16
rs2137277	8	40734662	[ZMAT4]	0.189	0.922	A/G	0.901 (0.880 - 0.923)	1.8e-18	4.7e-16
rs9388711	6	129844985	LAMA2-[]--ARHGAP18	0.102	0.947	T/C	0.876 (0.850 - 0.903)	2.3e-18	6e-16
rs4531042	8	60088688	TOX--[]	0.381	1	G/A	0.924 (0.908 - 0.941)	2.5e-18	6.3e-16
rs16890057	8	40726582	[ZMAT4]	0.215	0.998	G/A	0.910 (0.891 - 0.930)	2.8e-18	6.9e-16
rs7829127	8	40726394	[ZMAT4]	0.215	0.998	A/G	0.910 (0.891 - 0.930)	2.8e-18	7.1e-16
rs869422	8	40723970	[ZMAT4]	0.215	1	A/G	0.910 (0.891 - 0.930)	3.6e-18	8.7e-16
rs4736884	8	40739692	[ZMAT4]	0.215	0.975	G/A	0.909 (0.890 - 0.929)	3.9e-18	9.3e-16
rs35015019	8	40738801	[ZMAT4]	0.213	0.981	A/G	0.909 (0.890 - 0.929)	4e-18	9.6e-16
rs9350475	6	73598117	[KCNQ5]	0.467	0.989	G/T	0.926 (0.911 - 0.943)	5.3e-18	1.2e-15
rs1550094	2	233385396	ECEL1--[]-CHRND	0.305	0.965	A/G	1.087 (1.067 - 1.107)	5.8e-18	1.3e-15
rs9342984	6	73598305	[KCNQ5]	0.467	0.99	T/C	0.927 (0.911 - 0.943)	5.9e-18	1.3e-15
rs6909572	6	73592354	[KCNQ5]	0.468	0.992	G/T	0.927 (0.911 - 0.943)	6.5e-18	1.4e-15
rs7770802	6	73593308	[KCNQ5]	0.467	0.994	A/G	0.927 (0.911 - 0.943)	7.6e-18	1.6e-15
rs6903864	6	73591559	[KCNQ5]	0.468	0.996	C/T	0.927 (0.911 - 0.943)	7.8e-18	1.7e-15
rs9342983	6	73594026	[KCNQ5]	0.467	0.994	A/T	0.927 (0.911 - 0.943)	7.9e-18	1.7e-15
rs7758801	6	73594746	[KCNQ5]	0.467	0.994	C/T	0.927 (0.911 - 0.943)	8e-18	1.7e-15
rs2137278	8	40734706	[ZMAT4]	0.199	0.936	A/C	0.906 (0.886 - 0.927)	8.9e-18	1.9e-15
rs11154474	6	129732674	[LAMA2]	0.066	0.978	A/G	0.854 (0.823 - 0.886)	9.3e-18	2e-15
rs9351953	6	73595537	[KCNQ5]	0.467	0.994	A/G	0.927 (0.911 - 0.943)	9.4e-18	2e-15
rs7771181	6	73593680	[KCNQ5]	0.466	0.991	A/C	0.927 (0.911 - 0.943)	1.2e-17	2.5e-15
rs2096182	6	73577780	[KCNQ5]	0.467	0.994	C/G	0.927 (0.912 - 0.944)	1.3e-17	2.7e-15
rs9402139	6	129856840	LAMA2--[]--ARHGAP18	0.02	0.544	T/C	0.685 (0.626 - 0.750)	1.4e-17	2.7e-15
rs12211380	6	73586688	[KCNQ5]	0.468	0.996	C/T	0.928 (0.912 - 0.944)	1.4e-17	2.8e-15
rs2211390	6	73578654	[KCNQ5]	0.467	0.999	C/A	0.928 (0.912 - 0.944)	1.5e-17	3e-15
rs4568609	8	60046126	TOX--[]	0.365	0.999	A/C	0.925 (0.909 - 0.942)	1.7e-17	3.2e-15
rs4706515	6	73578415	[KCNQ5]	0.466	0.999	G/A	0.928 (0.912 - 0.944)	1.7e-17	3.2e-15
rs9351949	6	73581987	[KCNQ5]	0.496	0.992	G/A	0.928 (0.912 - 0.944)	2e-17	3.8e-15
rs11777176	8	60176329	TOX---[]---CA8	0.408	0.946	C/T	0.925 (0.909 - 0.942)	4e-17	6.8e-15
rs3920868	6	73595550	[KCNQ5]	0.474	0.979	G/A	0.928 (0.912 - 0.945)	6e-17	9.7e-15
rs4591808	6	73587489	[KCNQ5]	0.495	0.975	A/C	1.077 (1.058 - 1.096)	7e-17	1.1e-14
rs6495710	15	34987914	GOLGA8B---[]--GJD2	0.293	1	T/C	1.083 (1.063 - 1.104)	1.3e-16	1.8e-14
rs7770776	6	73593255	[KCNQ5]	0.478	0.989	A/G	0.930 (0.914 - 0.946)	1.6e-16	2.3e-14
rs7177837	15	34987674	GOLGA8B---[]--GJD2	0.294	0.997	G/T	1.083 (1.063 - 1.103)	1.6e-16	2.3e-14
rs4924129	15	34986220	GOLGA8B---[]--GJD2	0.294	0.999	T/C	1.083 (1.062 - 1.103)	1.9e-16	2.6e-14
rs11776583	8	40710731	[ZMAT4]	0.195	0.92	C/A	0.908 (0.887 - 0.929)	1.9e-16	2.6e-14
rs4924126	15	34986036	GOLGA8B---[]--GJD2	0.294	0.999	A/C	1.082 (1.062 - 1.103)	2.1e-16	2.9e-14
rs4736886	8	40743752	[ZMAT4]	0.189	0.957	C/T	0.909 (0.888 - 0.930)	2.2e-16	3e-14
rs11073057	15	34985856	GOLGA8B---[]--GJD2	0.294	0.999	C/G	1.082 (1.062 - 1.103)	2.3e-16	3e-14
rs12682313	8	60172257	TOX---[]---CA8	0.407	0.964	G/A	0.928 (0.911 - 0.945)	2.3e-16	3.1e-14
rs4317556	8	60145053	TOX---[]---CA8	0.389	0.968	A/G	0.927 (0.911 - 0.944)	2.4e-16	3.2e-14
rs2741297	2	233387007	ECEL1--[]-CHRND	0.265	0.902	G/A	1.089 (1.067 - 1.112)	2.4e-16	3.2e-14
rs17237002	15	34984630	GOLGA8B---[]--GJD2	0.285	0.965	C/G	1.085 (1.064 - 1.106)	2.5e-16	3.3e-14
rs12592522	15	34985718	GOLGA8B---[]--GJD2	0.286	0.977	C/G	1.084 (1.063 - 1.105)	2.5e-16	3.3e-14
rs17237023	15	34985284	GOLGA8B---[]--GJD2	0.294	0.999	C/T	1.082 (1.062 - 1.103)	2.5e-16	3.4e-14
rs17237016	15	34985179	GOLGA8B---[]--GJD2	0.294	0.999	G/T	1.082 (1.062 - 1.103)	2.6e-16	3.4e-14
rs4636195	8	60171226	TOX---[]---CA8	0.407	0.966	C/T	0.928 (0.912 - 0.945)	2.6e-16	3.4e-14
rs6495707	15	34983398	GOLGA8B---[]--GJD2	0.293	0.991	G/A	1.083 (1.062 - 1.103)	2.7e-16	3.5e-14
rs7166368	15	34985042	GOLGA8B---[]--GJD2	0.294	0.998	T/C	1.082 (1.062 - 1.103)	3e-16	3.8e-14
rs55637355	15	34984602	GOLGA8B---[]--GJD2	0.284	0.959	C/T	1.085 (1.064 - 1.106)	3e-16	3.9e-14
rs7181856	15	34984991	GOLGA8B---[]--GJD2	0.294	0.998	G/C	1.082 (1.062 - 1.103)	3e-16	3.9e-14
rs4924127	15	34986076	GOLGA8B---[]--GJD2	0.291	0.991	T/A	1.083 (1.062 - 1.103)	3.1e-16	4e-14
rs56062557	15	34984595	GOLGA8B---[]--GJD2	0.284	0.959	T/G	1.085 (1.064 - 1.106)	3.1e-16	4e-14
rs4581716	16	7458135	[A2BP1]	0.385	0.959	A/G	1.078 (1.058 - 1.097)	3.4e-16	4.3e-14
rs638494	15	35012242	GOLGA8B---[]--GJD2	0.353	0.981	T/G	1.079 (1.059 - 1.098)	3.7e-16	4.6e-14
rs9360616	6	73616236	[KCNQ5]	0.314	0.989	C/A	1.080 (1.060 - 1.100)	3.7e-16	4.7e-14
rs2118154	15	34982889	GOLGA8B---[]--GJD2	0.294	0.991	C/G	1.082 (1.062 - 1.103)	3.8e-16	4.8e-14
rs4924124	15	34984275	GOLGA8B---[]--GJD2	0.294	0.999	T/A	1.082 (1.062 - 1.102)	3.8e-16	4.8e-14
rs11856044	15	34984373	GOLGA8B---[]--GJD2	0.294	1	A/G	1.082 (1.062 - 1.102)	3.8e-16	4.8e-14
rs4508433	16	7457973	[A2BP1]	0.335	0.833	G/A	1.086 (1.065 - 1.108)	4.2e-16	5.2e-14
rs12529433	6	73613196	[KCNQ5]	0.314	0.985	T/G	1.080 (1.060 - 1.100)	4.2e-16	5.2e-14
rs7162513	15	34987863	GOLGA8B---[]--GJD2	0.298	0.994	T/C	1.081 (1.061 - 1.102)	4.9e-16	5.9e-14
rs6997378	8	60167889	TOX---[]---CA8	0.46	0.972	T/G	0.930 (0.914 - 0.946)	4.9e-16	5.9e-14
rs636751	15	35012584	GOLGA8B---[]--GJD2	0.354	0.981	A/C	1.078 (1.059 - 1.098)	4.9e-16	5.9e-14
rs9360612	6	73603093	[KCNQ5]	0.32	0.99	T/A	1.079 (1.060 - 1.099)	5.1e-16	6.1e-14
chr11:40151409	11	40151409	[LRRC4C]	0.079	0.961	C/A	1.141 (1.106 - 1.177)	5.6e-16	6.6e-14
rs6913925	6	73614657	[KCNQ5]	0.316	0.993	G/A	1.079 (1.059 - 1.099)	6e-16	7e-14
rs4280260	16	7457972	[A2BP1]	0.335	0.834	T/C	1.085 (1.064 - 1.107)	6.5e-16	7.5e-14
rs4738757	8	60056229	TOX--[]	0.45	0.987	A/G	0.931 (0.915 - 0.947)	6.5e-16	7.6e-14
rs7843283	8	60167514	TOX---[]---CA8	0.406	0.98	C/T	0.930 (0.913 - 0.946)	6.8e-16	7.9e-14
rs6909147	6	73608543	[KCNQ5]	0.314	0.984	A/G	1.079 (1.060 - 1.099)	7.4e-16	8.4e-14
rs8049549	16	7461523	[A2BP1]	0.428	0.992	A/C	1.074 (1.056 - 1.093)	8e-16	9e-14
rs4388257	6	73622308	[KCNQ5]	0.315	0.993	T/G	1.079 (1.059 - 1.099)	8.1e-16	9.1e-14
chr6:73611084	6	73611084	[KCNQ5]	0.316	0.992	C/T	1.079 (1.059 - 1.099)	8.1e-16	9.1e-14
rs6909225	6	73608356	[KCNQ5]	0.316	0.991	G/A	1.079 (1.059 - 1.099)	8.2e-16	9.2e-14
rs9360614	6	73610315	[KCNQ5]	0.316	0.992	C/T	1.079 (1.059 - 1.099)	8.2e-16	9.2e-14
rs7823467	8	60078734	TOX--[]	0.455	0.999	T/C	0.931 (0.915 - 0.948)	8.5e-16	9.5e-14
rs6994354	8	40729498	[ZMAT4]	0.197	0.981	G/T	0.913 (0.893 - 0.934)	8.5e-16	9.5e-14
rs6915633	6	73609805	[KCNQ5]	0.316	0.992	C/T	1.079 (1.059 - 1.099)	8.6e-16	9.6e-14
rs6471768	8	60068143	TOX--[]	0.452	0.985	T/A	0.931 (0.915 - 0.947)	8.6e-16	9.6e-14
rs10086929	8	60090297	TOX--[]	0.455	0.993	A/G	0.931 (0.915 - 0.948)	9.1e-16	1e-13
rs652158	15	35011460	GOLGA8B---[]--GJD2	0.353	0.988	A/G	1.077 (1.058 - 1.097)	9.3e-16	1e-13
rs9360617	6	73617086	[KCNQ5]	0.32	0.977	A/G	1.079 (1.059 - 1.099)	1e-15	1.1e-13
rs58711356	11	40155017	[LRRC4C]	0.073	0.942	C/T	1.147 (1.110 - 1.185)	1.1e-15	1.2e-13
rs4738766	8	60165107	TOX---[]---CA8	0.406	0.989	T/A	0.930 (0.914 - 0.947)	1.1e-15	1.2e-13
rs10755941	8	60155314	TOX---[]---CA8	0.459	0.992	T/C	0.932 (0.916 - 0.948)	1.2e-15	1.3e-13
rs61465352	11	40156319	[LRRC4C]	0.071	0.876	T/C	1.154 (1.115 - 1.194)	1.2e-15	1.3e-13
rs678510	15	35003309	GOLGA8B---[]--GJD2	0.309	0.962	T/C	1.080 (1.060 - 1.101)	1.2e-15	1.3e-13
chr11:40154132	11	40154132	[LRRC4C]	0.07	0.879	T/A	1.154 (1.115 - 1.194)	1.2e-15	1.3e-13
rs654736	15	35010946	GOLGA8B---[]--GJD2	0.354	0.996	C/G	1.076 (1.057 - 1.096)	1.3e-15	1.4e-13
rs4738765	8	60164981	TOX---[]---CA8	0.406	0.992	A/G	0.931 (0.914 - 0.947)	1.4e-15	1.4e-13
rs12674492	8	60149489	TOX---[]---CA8	0.406	0.998	G/T	0.931 (0.915 - 0.947)	1.4e-15	1.5e-13
rs10107159	8	60148394	TOX---[]---CA8	0.403	0.989	C/T	0.931 (0.914 - 0.947)	1.5e-15	1.5e-13
rs2141422	2	233374983	ECEL1--[]--CHRND	0.288	0.989	G/A	1.081 (1.060 - 1.101)	1.5e-15	1.5e-13
rs811563	15	35010601	GOLGA8B---[]--GJD2	0.354	0.999	T/C	1.076 (1.057 - 1.096)	1.5e-15	1.6e-13
rs16890054	8	40723038	[ZMAT4]	0.198	0.995	A/C	0.915 (0.895 - 0.935)	1.5e-15	1.6e-13
rs10957083	8	60147766	TOX---[]---CA8	0.405	0.981	T/A	0.930 (0.914 - 0.947)	1.6e-15	1.6e-13
rs4237030	8	60151560	TOX---[]---CA8	0.458	0.99	C/T	0.932 (0.916 - 0.948)	1.6e-15	1.6e-13
rs9643509	8	60160921	TOX---[]---CA8	0.405	1	G/A	0.931 (0.915 - 0.948)	1.6e-15	1.7e-13
rs28857172	8	60163338	TOX---[]---CA8	0.405	1	C/G	0.931 (0.915 - 0.948)	1.7e-15	1.7e-13
rs9298005	8	60087136	TOX--[]	0.425	0.909	T/C	0.929 (0.912 - 0.946)	1.7e-15	1.7e-13
rs2741289	2	233374845	ECEL1--[]--CHRND	0.288	0.986	A/C	1.080 (1.060 - 1.101)	1.7e-15	1.7e-13
rs4571722	8	60164180	TOX---[]---CA8	0.405	1	C/T	0.931 (0.915 - 0.948)	1.8e-15	1.8e-13
rs4317557	8	60161560	TOX---[]---CA8	0.406	0.999	A/G	0.931 (0.915 - 0.948)	1.8e-15	1.8e-13
rs539264	15	35010667	GOLGA8B---[]--GJD2	0.353	0.993	C/T	1.076 (1.057 - 1.096)	1.9e-15	1.9e-13
rs12675344	8	60146268	TOX---[]---CA8	0.406	0.995	C/G	0.931 (0.915 - 0.948)	1.9e-15	1.9e-13
rs2117770	2	233375784	ECEL1--[]--CHRND	0.287	0.999	C/T	1.080 (1.060 - 1.100)	2e-15	2e-13
rs12675886	8	60147089	TOX---[]---CA8	0.464	0.98	C/T	0.932 (0.916 - 0.948)	2.1e-15	2.1e-13
rs7839518	8	60136941	TOX---[]---CA8	0.407	0.988	T/C	0.931 (0.915 - 0.948)	2.2e-15	2.2e-13
rs10957082	8	60146893	TOX---[]---CA8	0.464	0.98	A/G	0.932 (0.916 - 0.948)	2.2e-15	2.2e-13
rs10957081	8	60146852	TOX---[]---CA8	0.464	0.98	T/A	0.932 (0.916 - 0.948)	2.2e-15	2.2e-13
rs6495709	15	34987767	GOLGA8B---[]--GJD2	0.258	0.889	T/C	1.088 (1.066 - 1.111)	2.3e-15	2.2e-13
rs977608	6	129854355	LAMA2--[]--ARHGAP18	0.099	0.999	A/C	0.889 (0.863 - 0.916)	2.4e-15	2.3e-13
rs9351954	6	73616944	[KCNQ5]	0.313	0.955	T/C	1.079 (1.059 - 1.100)	2.5e-15	2.4e-13
rs4897330	6	129849833	LAMA2--[]--ARHGAP18	0.19	0.986	T/C	0.914 (0.893 - 0.935)	2.5e-15	2.4e-13
rs7838118	8	60060803	TOX--[]	0.429	0.959	A/C	0.931 (0.915 - 0.948)	2.6e-15	2.5e-13
rs12197188	6	73621620	[KCNQ5]	0.15	0.644	A/G	0.885 (0.859 - 0.913)	3.4e-15	3.2e-13
chr8:40736663	8	40736663	[ZMAT4]	0.184	0.931	G/A	0.911 (0.890 - 0.932)	3.5e-15	3.2e-13
rs2853441	2	233374783	ECEL1--[]--CHRND	0.29	0.964	C/T	1.080 (1.060 - 1.101)	3.9e-15	3.5e-13
rs7830626	8	60135406	TOX---[]---CA8	0.406	0.997	T/C	0.932 (0.916 - 0.949)	4e-15	3.6e-13
chr8:40742057	8	40742057	[ZMAT4]	0.199	0.968	A/C	0.915 (0.895 - 0.936)	4.6e-15	4.1e-13
rs2573222	2	233374516	ECEL1--[]--CHRND	0.297	0.931	A/G	1.081 (1.060 - 1.102)	4.8e-15	4.2e-13
rs2908972	17	11407259	[SHISA6]	0.397	0.969	T/A	1.074 (1.055 - 1.093)	5.2e-15	4.5e-13
rs62006114	15	35002610	GOLGA8B---[]--GJD2	0.259	0.898	T/C	1.085 (1.063 - 1.108)	8.3e-15	6.7e-13
rs3122650	8	60045728	TOX--[]	0.484	0.993	A/G	1.070 (1.052 - 1.089)	1.2e-14	9e-13
rs17412774	2	146773948	[]---PABPCP2	0.45	0.976	A/C	0.933 (0.917 - 0.950)	1.5e-14	1.1e-12
rs3110151	8	60050601	TOX--[]	0.486	0.979	C/A	1.071 (1.052 - 1.089)	1.5e-14	1.1e-12
rs4738756	8	60038104	TOX-[]	0.358	0.975	A/G	0.931 (0.915 - 0.949)	1.9e-14	1.4e-12
rs7832404	8	60178041	TOX---[]---CA8	0.483	0.966	A/G	0.934 (0.918 - 0.950)	2.2e-14	1.5e-12
rs7003844	8	60150237	TOX---[]---CA8	0.395	0.969	C/G	0.933 (0.916 - 0.949)	2.3e-14	1.6e-12
rs2853447	2	233389918	ECEL1--[]-CHRND	0.291	0.949	G/A	1.078 (1.058 - 1.099)	2.4e-14	1.7e-12
rs3110150	8	60049840	TOX--[]	0.487	0.99	G/A	1.069 (1.051 - 1.088)	3.2e-14	2.1e-12
rs7837791	8	60179086	TOX---[]---CA8	0.48	0.998	G/T	0.935 (0.919 - 0.952)	3.2e-14	2.2e-12
rs11681122	2	146786063	[]---PABPCP2	0.425	0.941	A/G	0.933 (0.916 - 0.950)	3.5e-14	2.3e-12
rs2853442	2	233379543	ECEL1--[]--CHRND	0.32	0.91	G/A	1.077 (1.057 - 1.098)	3.6e-14	2.4e-12
rs3110154	8	60071347	TOX--[]	0.478	0.983	G/T	1.069 (1.051 - 1.088)	3.6e-14	2.4e-12
rs3110155	8	60078114	TOX--[]	0.476	0.978	G/A	1.070 (1.051 - 1.088)	3.8e-14	2.5e-12
rs10928276	2	146785403	[]---PABPCP2	0.441	0.989	A/T	0.935 (0.918 - 0.951)	4.3e-14	2.8e-12
chr8:40722869	8	40722869	[ZMAT4]	0.189	0.991	G/T	0.918 (0.897 - 0.939)	4.4e-14	2.8e-12
rs3110144	8	60042289	TOX--[]	0.487	0.971	C/G	1.070 (1.051 - 1.088)	4.5e-14	2.9e-12
rs3110141	8	60041634	TOX-[]	0.479	0.947	A/G	1.070 (1.052 - 1.090)	4.7e-14	3e-12
rs6471773	8	60184012	TOX---[]---CA8	0.46	0.898	T/C	0.933 (0.916 - 0.950)	6.8e-14	4.1e-12
rs6717099	2	146806474	[]---PABPCP2	0.442	0.977	T/C	0.935 (0.918 - 0.951)	7e-14	4.2e-12
rs684374	15	35008592	GOLGA8B---[]--GJD2	0.28	0.993	G/C	1.076 (1.056 - 1.097)	7.1e-14	4.3e-12
rs7016940	8	60192873	TOX---[]---CA8	0.462	0.856	G/C	0.931 (0.914 - 0.949)	7.5e-14	4.5e-12
rs549811	15	35006322	GOLGA8B---[]--GJD2	0.279	1	C/T	1.076 (1.055 - 1.096)	8.2e-14	4.8e-12
rs9385498	6	129858150	LAMA2--[]--ARHGAP18	0.09	0.948	G/A	0.888 (0.860 - 0.917)	8.4e-14	4.9e-12
rs4292672	8	60170476	TOX---[]---CA8	0.496	0.939	C/T	1.070 (1.051 - 1.089)	9e-14	5.2e-12
rs2326824	6	129854278	LAMA2--[]--ARHGAP18	0.088	0.994	G/A	0.890 (0.862 - 0.918)	9.4e-14	5.4e-12
rs3110125	8	60126579	TOX--[]---CA8	0.473	0.989	G/A	1.068 (1.050 - 1.087)	9.7e-14	5.6e-12
rs1935527	6	73640327	[KCNQ5]	0.297	0.981	T/G	1.074 (1.054 - 1.094)	1.1e-13	6e-12
rs62169487	2	146862268	[]---PABPCP2	0.441	0.988	T/A	0.936 (0.919 - 0.952)	1.2e-13	6.6e-12
rs1935526	6	73641447	[KCNQ5]	0.297	0.986	A/T	1.074 (1.054 - 1.094)	1.2e-13	6.6e-12
rs4552693	6	73638210	[KCNQ5]	0.302	0.992	T/C	1.073 (1.053 - 1.093)	1.2e-13	6.8e-12
rs7178800	15	35028334	GOLGA8B---[]--GJD2	0.289	0.965	C/T	1.075 (1.055 - 1.096)	1.3e-13	6.9e-12
rs17491167	2	146798739	[]---PABPCP2	0.443	0.985	A/G	0.936 (0.919 - 0.952)	1.3e-13	7.3e-12
rs62169493	2	146876922	[]---PABPCP2	0.44	0.986	C/T	0.936 (0.919 - 0.952)	1.4e-13	7.4e-12
rs7005382	8	40752243	[ZMAT4]	0.214	0.987	A/G	0.923 (0.903 - 0.943)	1.4e-13	7.7e-12
rs11674960	2	146759190	[]---PABPCP2	0.436	0.981	G/T	0.936 (0.919 - 0.952)	1.5e-13	7.9e-12
rs1342337	6	73636235	[KCNQ5]	0.302	0.999	A/G	1.073 (1.053 - 1.093)	1.5e-13	7.9e-12
rs513587	15	35001846	GOLGA8B---[]--GJD2	0.266	0.854	T/C	1.082 (1.060 - 1.105)	1.6e-13	8.3e-12
rs4277465	2	146878881	[]---PABPCP2	0.44	0.989	A/T	0.936 (0.920 - 0.953)	1.6e-13	8.6e-12
rs10803514	2	146801177	[]---PABPCP2	0.443	0.986	A/G	0.936 (0.920 - 0.953)	1.6e-13	8.6e-12
rs9341390	6	73635638	[KCNQ5]	0.302	1	G/T	1.072 (1.053 - 1.092)	1.6e-13	8.6e-12
rs56075542	2	146882415	[]---PABPCP2	0.44	0.991	T/G	0.936 (0.920 - 0.953)	1.6e-13	8.7e-12
rs6924280	6	73642777	[KCNQ5]	0.299	0.993	T/C	1.073 (1.053 - 1.093)	1.7e-13	9e-12
rs2882328	6	73641100	[KCNQ5]	0.299	0.994	G/T	1.073 (1.053 - 1.093)	1.7e-13	9e-12
rs1316784	6	73635005	[KCNQ5]	0.302	1	C/T	1.072 (1.053 - 1.092)	1.7e-13	9e-12
rs7740837	6	73637113	[KCNQ5]	0.303	0.983	G/A	1.073 (1.053 - 1.093)	1.7e-13	9.1e-12
rs1515232	2	146762576	[]---PABPCP2	0.435	0.985	T/C	0.936 (0.920 - 0.953)	1.8e-13	9.3e-12
rs7812962	8	60181301	TOX---[]---CA8	0.467	0.924	A/T	0.935 (0.918 - 0.952)	1.8e-13	9.5e-12
rs2853444	2	233386229	ECEL1--[]-CHRND	0.188	0.911	C/T	1.089 (1.065 - 1.114)	2.1e-13	1.1e-11
rs28595092	2	146886776	[]---PABPCP2	0.439	0.994	G/A	0.937 (0.920 - 0.953)	2.2e-13	1.1e-11
rs55662847	2	146832192	[]---PABPCP2	0.449	0.992	C/T	0.937 (0.920 - 0.953)	2.3e-13	1.2e-11
rs17733267	2	146889604	[]---PABPCP2	0.439	0.993	T/C	0.937 (0.920 - 0.953)	2.6e-13	1.3e-11
rs11679557	2	146934608	[]---PABPCP2	0.442	0.981	T/C	0.936 (0.920 - 0.953)	2.6e-13	1.3e-11
rs1515259	2	146693556	[]---PABPCP2	0.455	0.998	G/T	0.937 (0.921 - 0.954)	2.6e-13	1.3e-11
rs61049169	2	146888708	[]---PABPCP2	0.439	0.994	G/A	0.937 (0.920 - 0.953)	2.7e-13	1.3e-11
rs2201049	2	146860625	[]---PABPCP2	0.445	0.991	T/C	0.937 (0.920 - 0.953)	2.7e-13	1.3e-11
rs7579316	2	146878893	[]---PABPCP2	0.443	0.984	C/A	0.937 (0.920 - 0.953)	2.8e-13	1.4e-11
rs17789747	2	146889665	[]---PABPCP2	0.439	0.979	A/C	0.936 (0.920 - 0.953)	2.8e-13	1.4e-11
rs11073064	15	35028126	GOLGA8B---[]--GJD2	0.289	0.952	T/A	1.075 (1.054 - 1.096)	2.8e-13	1.4e-11
rs11675490	2	146855992	[]---PABPCP2	0.444	0.988	T/C	0.937 (0.920 - 0.953)	3.1e-13	1.5e-11
rs1986285	2	146879189	[]---PABPCP2	0.42	0.941	G/C	0.935 (0.918 - 0.952)	3.1e-13	1.5e-11
rs1981909	2	146900714	[]---PABPCP2	0.437	0.985	T/C	0.937 (0.920 - 0.953)	3.2e-13	1.5e-11
rs3122649	8	60047539	TOX--[]	0.494	0.956	C/T	1.068 (1.049 - 1.087)	3.2e-13	1.6e-11
rs62169542	2	146937226	[]---PABPCP2	0.44	0.981	T/C	0.937 (0.920 - 0.953)	3.3e-13	1.6e-11
rs62169534	2	146897539	[]---PABPCP2	0.439	0.992	T/C	0.937 (0.921 - 0.954)	3.3e-13	1.6e-11
rs1907445	2	146859436	[]---PABPCP2	0.443	0.983	T/C	0.937 (0.920 - 0.953)	3.5e-13	1.7e-11
rs62169541	2	146933258	[]---PABPCP2	0.44	0.993	C/T	0.937 (0.921 - 0.954)	3.6e-13	1.7e-11
chr2:146919220	2	146919220	[]---PABPCP2	0.44	0.997	G/A	0.937 (0.921 - 0.954)	3.7e-13	1.7e-11
rs1949298	2	146811934	[]---PABPCP2	0.444	0.993	G/A	0.937 (0.921 - 0.954)	3.7e-13	1.8e-11
rs6742634	2	146918336	[]---PABPCP2	0.44	0.996	T/C	0.937 (0.921 - 0.954)	3.7e-13	1.8e-11
rs62169538	2	146913534	[]---PABPCP2	0.44	0.996	C/G	0.937 (0.921 - 0.954)	3.9e-13	1.8e-11
rs17734111	2	146913228	[]---PABPCP2	0.44	0.996	G/A	0.937 (0.921 - 0.954)	4e-13	1.9e-11
rs12611909	2	146850674	[]---PABPCP2	0.446	0.996	T/C	0.937 (0.921 - 0.954)	4e-13	1.9e-11
rs4662457	2	146912163	[]---PABPCP2	0.433	0.977	A/G	0.937 (0.920 - 0.953)	4.2e-13	1.9e-11
rs17734150	2	146913405	[]---PABPCP2	0.438	0.99	T/C	0.937 (0.921 - 0.954)	4.5e-13	2.1e-11
rs7349306	2	146941510	[]---PABPCP2	0.441	0.976	A/G	0.937 (0.920 - 0.954)	4.6e-13	2.1e-11
rs4662258	2	146903854	[]---PABPCP2	0.438	0.989	C/G	0.937 (0.921 - 0.954)	4.8e-13	2.2e-11
rs12681752	8	60162145	TOX---[]---CA8	0.493	0.978	C/T	1.066 (1.048 - 1.085)	5.1e-13	2.3e-11
rs11145746	9	71834380	[TJP2]	0.198	0.887	G/A	1.087 (1.063 - 1.112)	5.2e-13	2.3e-11
rs7609368	2	146842232	[]---PABPCP2	0.445	1	G/A	0.938 (0.922 - 0.954)	5.5e-13	2.5e-11
rs59126787	2	146839537	[]---PABPCP2	0.445	1	A/G	0.938 (0.922 - 0.954)	5.5e-13	2.5e-11
rs1515248	2	146835662	[]---PABPCP2	0.445	0.993	T/C	0.938 (0.921 - 0.954)	5.8e-13	2.6e-11
rs2573210	2	233385025	ECEL1--[]-CHRND	0.187	0.964	A/G	1.085 (1.061 - 1.109)	5.9e-13	2.6e-11
rs1515247	2	146835750	[]---PABPCP2	0.444	0.995	G/C	0.938 (0.921 - 0.954)	6e-13	2.6e-11
rs62170717	2	146709193	[]---PABPCP2	0.444	0.982	G/A	0.938 (0.921 - 0.954)	6.1e-13	2.7e-11
rs12621488	2	146850814	[]---PABPCP2	0.438	0.978	G/A	0.937 (0.921 - 0.954)	6.3e-13	2.8e-11
rs61051986	2	146813149	[]---PABPCP2	0.442	0.987	A/G	0.938 (0.921 - 0.954)	6.3e-13	2.8e-11
rs11687899	2	146936751	[]---PABPCP2	0.445	0.983	A/C	0.937 (0.921 - 0.954)	6.4e-13	2.8e-11
rs11691697	2	146838927	[]---PABPCP2	0.444	0.996	A/T	0.938 (0.922 - 0.954)	6.4e-13	2.8e-11
rs56109234	2	146832747	[]---PABPCP2	0.445	0.999	A/G	0.938 (0.922 - 0.955)	6.5e-13	2.8e-11
rs8049793	16	7461977	[A2BP1]	0.173	1	A/C	0.919 (0.898 - 0.941)	6.5e-13	2.9e-11
rs7577806	2	146830647	[]---PABPCP2	0.445	0.999	A/G	0.938 (0.922 - 0.955)	6.6e-13	2.9e-11
chr2:146831738	2	146831738	[]---PABPCP2	0.445	0.999	C/A	0.938 (0.922 - 0.955)	6.7e-13	2.9e-11
rs7604349	2	146830541	[]---PABPCP2	0.445	0.999	G/A	0.938 (0.922 - 0.955)	6.7e-13	2.9e-11
rs62168236	2	146817479	[]---PABPCP2	0.443	0.992	G/A	0.938 (0.921 - 0.954)	6.7e-13	2.9e-11
rs4518649	8	60190950	TOX---[]---CA8	0.462	0.863	C/T	0.934 (0.917 - 0.952)	6.8e-13	3e-11
rs1515250	2	146831280	[]---PABPCP2	0.443	0.989	T/C	0.938 (0.921 - 0.954)	6.8e-13	3e-11
rs1399668	2	146826111	[]---PABPCP2	0.445	0.999	T/A	0.938 (0.922 - 0.955)	6.9e-13	3e-11
rs4662453	2	146820232	[]---PABPCP2	0.445	1	T/C	0.938 (0.922 - 0.955)	6.9e-13	3e-11
rs10928279	2	146898143	[]---PABPCP2	0.446	0.968	G/T	0.937 (0.921 - 0.954)	7e-13	3e-11
rs1399669	2	146824808	[]---PABPCP2	0.445	0.999	A/T	0.938 (0.922 - 0.955)	7.2e-13	3.1e-11
rs9360619	6	73632751	[KCNQ5]	0.298	0.99	T/C	1.071 (1.051 - 1.091)	7.6e-13	3.2e-11
rs2381866	2	146719809	[]---PABPCP2	0.444	1	T/C	0.938 (0.922 - 0.955)	7.7e-13	3.3e-11
rs56130419	2	146832785	[]---PABPCP2	0.443	0.992	C/G	0.938 (0.922 - 0.955)	7.7e-13	3.3e-11
rs2890820	2	146725217	[]---PABPCP2	0.445	0.994	C/A	0.938 (0.922 - 0.955)	7.7e-13	3.3e-11
rs56125511	2	146832840	[]---PABPCP2	0.441	0.981	A/G	0.938 (0.921 - 0.954)	7.8e-13	3.3e-11
rs17491258	2	146835248	[]---PABPCP2	0.443	0.985	C/T	0.938 (0.921 - 0.954)	8e-13	3.4e-11
rs8032019	15	34991490	GOLGA8B---[]--GJD2	0.35	0.965	A/G	1.069 (1.050 - 1.089)	8.1e-13	3.4e-11
rs28412916	15	79378167	[RASGRF1]	0.401	0.989	A/C	1.067 (1.048 - 1.086)	8.2e-13	3.5e-11
rs9342986	6	73626650	[KCNQ5]	0.294	0.995	C/T	1.071 (1.051 - 1.091)	8.6e-13	3.6e-11
rs9360618	6	73629208	[KCNQ5]	0.295	0.998	G/A	1.071 (1.051 - 1.091)	8.7e-13	3.6e-11
chr8:40725362	8	40725362	[ZMAT4]	0.14	0.962	T/C	0.911 (0.888 - 0.935)	8.7e-13	3.7e-11
rs2201051	2	146729992	[]---PABPCP2	0.446	0.989	G/A	0.938 (0.922 - 0.955)	8.9e-13	3.7e-11
rs6929515	6	73629543	[KCNQ5]	0.295	0.999	C/T	1.071 (1.051 - 1.091)	9e-13	3.8e-11
rs2035788	2	146836052	[]---PABPCP2	0.44	0.976	G/A	0.938 (0.921 - 0.954)	9.6e-13	4e-11
rs755362	15	79376601	[RASGRF1]	0.4	0.991	A/G	1.066 (1.048 - 1.085)	1e-12	4.2e-11
rs12612023	2	146822909	[]---PABPCP2	0.443	0.992	A/G	0.938 (0.922 - 0.955)	1e-12	4.2e-11
rs6500955	16	7456936	[A2BP1]	0.476	0.876	T/A	0.935 (0.918 - 0.953)	1.1e-12	4.5e-11
rs745029	15	79381779	[RASGRF1]	0.405	0.969	C/T	1.067 (1.048 - 1.086)	1.2e-12	4.7e-11
rs35746357	12	56120096	[CD63]	0.099	0.991	C/T	0.899 (0.873 - 0.926)	1.2e-12	4.8e-11
rs9351956	6	73630938	[KCNQ5]	0.296	0.999	G/A	1.070 (1.050 - 1.090)	1.2e-12	4.8e-11
rs3138136	12	56117570	[RDH5]	0.099	0.997	C/T	0.899 (0.873 - 0.926)	1.2e-12	4.8e-11
rs4778882	15	79382019	[RASGRF1]	0.399	0.95	A/G	1.068 (1.049 - 1.087)	1.2e-12	4.8e-11
rs4924135	15	34994800	GOLGA8B---[]--GJD2	0.35	0.966	A/C	1.069 (1.049 - 1.088)	1.2e-12	4.8e-11
rs9351955	6	73630023	[KCNQ5]	0.296	0.993	G/T	1.070 (1.051 - 1.090)	1.2e-12	4.9e-11
rs13267110	8	40740936	[ZMAT4]	0.139	0.976	G/A	0.912 (0.889 - 0.936)	1.3e-12	5e-11
rs13380109	15	79378775	[RASGRF1]	0.402	0.99	G/A	1.066 (1.047 - 1.085)	1.3e-12	5.1e-11
rs13380104	15	79378821	[RASGRF1]	0.402	0.99	C/T	1.066 (1.047 - 1.085)	1.3e-12	5.1e-11
rs17648449	8	40739278	[ZMAT4]	0.138	0.977	T/C	0.912 (0.889 - 0.936)	1.3e-12	5.3e-11
rs1007365	15	79379492	[RASGRF1]	0.403	0.987	T/G	1.066 (1.047 - 1.085)	1.5e-12	5.8e-11
rs6495367	15	79375347	[RASGRF1]	0.399	0.999	G/A	1.065 (1.047 - 1.084)	1.5e-12	5.8e-11
rs510747	15	35001482	GOLGA8B---[]--GJD2	0.348	0.927	G/C	1.070 (1.050 - 1.090)	1.5e-12	5.9e-11
chr6:129734020	6	129734020	[LAMA2]	0.039	0.788	G/T	0.829 (0.786 - 0.874)	1.5e-12	5.9e-11
rs2035789	2	146837224	[]---PABPCP2	0.438	0.975	T/G	0.938 (0.922 - 0.955)	1.7e-12	6.6e-11
rs2130860	2	146810403	[]---PABPCP2	0.452	0.988	G/A	0.939 (0.923 - 0.956)	1.8e-12	6.7e-11
rs6495366	15	79373677	[RASGRF1]	0.419	0.935	C/T	1.067 (1.048 - 1.086)	1.9e-12	7.3e-11
rs17800259	6	73601568	[KCNQ5]	0.291	0.987	T/C	1.070 (1.050 - 1.091)	1.9e-12	7.3e-11
rs1961579	15	79380516	[RASGRF1]	0.402	0.98	G/A	1.066 (1.047 - 1.085)	2e-12	7.5e-11
rs4778634	15	79380822	[RASGRF1]	0.402	0.98	C/T	1.066 (1.047 - 1.085)	2e-12	7.6e-11
rs745030	15	79381705	[RASGRF1]	0.402	0.977	G/A	1.066 (1.047 - 1.085)	2e-12	7.6e-11
rs7183818	15	79372413	[RASGRF1]	0.416	0.925	T/C	1.067 (1.048 - 1.087)	2.1e-12	7.7e-11
rs6930157	6	73592597	[KCNQ5]	0.289	0.993	C/T	1.070 (1.050 - 1.090)	2.2e-12	8.1e-11
rs733603	2	233387635	ECEL1--[]-CHRND	0.178	0.997	G/A	1.083 (1.060 - 1.108)	2.2e-12	8.2e-11
rs9342987	6	73630736	[KCNQ5]	0.294	0.994	T/C	1.070 (1.050 - 1.090)	2.3e-12	8.3e-11
rs9360611	6	73598337	[KCNQ5]	0.291	0.989	T/C	1.070 (1.050 - 1.090)	2.4e-12	8.7e-11
rs11780800	8	40710737	[ZMAT4]	0.127	0.887	A/G	0.906 (0.881 - 0.932)	2.8e-12	9.9e-11
rs3851677	15	79380869	[RASGRF1]	0.408	0.955	C/T	1.066 (1.047 - 1.085)	2.9e-12	1e-10
rs1007366	15	79379541	[RASGRF1]	0.392	0.941	G/A	1.067 (1.048 - 1.086)	3e-12	1.1e-10
rs6909241	6	73592137	[KCNQ5]	0.291	0.996	T/A	1.069 (1.049 - 1.090)	3.1e-12	1.1e-10
rs6908756	6	73591871	[KCNQ5]	0.291	0.996	T/A	1.069 (1.049 - 1.090)	3.2e-12	1.1e-10
rs4778879	15	79372875	[RASGRF1]	0.414	0.943	A/G	1.066 (1.047 - 1.085)	3.2e-12	1.1e-10
rs3932344	15	35000241	GOLGA8B---[]--GJD2	0.346	0.945	T/C	1.068 (1.048 - 1.088)	3.3e-12	1.1e-10
chr8:40725690	8	40725690	[ZMAT4]	0.136	0.98	G/A	0.913 (0.890 - 0.937)	3.4e-12	1.2e-10
rs6924175	6	73591660	[KCNQ5]	0.291	0.994	C/T	1.069 (1.049 - 1.089)	3.5e-12	1.2e-10
rs10805969	6	73589980	[KCNQ5]	0.291	0.995	C/A	1.069 (1.049 - 1.089)	3.9e-12	1.3e-10
rs11756197	6	73595205	[KCNQ5]	0.291	0.998	A/G	1.069 (1.049 - 1.089)	3.9e-12	1.3e-10
rs5022942	4	81959966	[BMP3]	0.229	0.991	G/A	1.076 (1.054 - 1.098)	4.2e-12	1.4e-10
rs56207218	9	71827135	[TJP2]	0.202	0.921	T/C	1.081 (1.058 - 1.105)	5e-12	1.6e-10
rs11780314	8	40714137	[ZMAT4]	0.138	0.956	C/A	0.913 (0.890 - 0.937)	5.2e-12	1.7e-10
rs17648065	8	40716755	[ZMAT4]	0.138	0.966	C/T	0.914 (0.890 - 0.938)	5.4e-12	1.8e-10
rs9360610	6	73596605	[KCNQ5]	0.291	1	T/C	1.068 (1.049 - 1.089)	5.7e-12	1.8e-10
rs12642476	4	81966095	[BMP3]	0.225	0.98	C/T	1.076 (1.054 - 1.098)	6.4e-12	2e-10
rs4344061	8	60193350	TOX---[]---CA8	0.456	0.861	G/C	0.937 (0.920 - 0.954)	6.5e-12	2.1e-10
rs62169544	2	146950908	[]---PABPCP2	0.439	0.983	G/A	0.940 (0.924 - 0.957)	7.7e-12	2.4e-10
rs745480	10	85986554	LRIT2-[]-LRIT1	0.473	0.975	C/G	1.063 (1.044 - 1.081)	8e-12	2.5e-10
rs985328	4	81973899	[BMP3]	0.222	0.999	A/C	1.075 (1.053 - 1.097)	9.2e-12	2.8e-10
rs11145411	9	71753549	FXN--[]--TJP2	0.199	0.97	G/C	1.078 (1.055 - 1.101)	1.1e-11	3.3e-10
rs11145415	9	71754153	FXN--[]--TJP2	0.205	0.951	C/T	1.078 (1.055 - 1.101)	1.2e-11	3.5e-10
rs1495637	4	81975674	[BMP3]	0.224	1	G/A	1.074 (1.052 - 1.097)	1.3e-11	3.6e-10
rs11145421	9	71754873	FXN--[]--TJP2	0.202	0.972	G/A	1.077 (1.054 - 1.100)	1.3e-11	3.7e-10
rs10007784	4	81977690	[BMP3]	0.224	0.999	T/C	1.074 (1.052 - 1.097)	1.3e-11	3.8e-10
rs2995346	6	73577308	[KCNQ5]	0.285	0.934	A/G	1.070 (1.049 - 1.091)	1.4e-11	3.9e-10
rs11145422	9	71755705	FXN--[]--TJP2	0.203	0.993	T/C	1.076 (1.053 - 1.099)	1.4e-11	4.1e-10
rs11145442	9	71763362	FXN--[]--TJP2	0.208	0.997	C/T	1.075 (1.053 - 1.098)	1.4e-11	4.1e-10
rs11145461	9	71766119	FXN--[]--TJP2	0.208	1	C/T	1.075 (1.053 - 1.097)	1.5e-11	4.2e-10
rs11145465	9	71766593	FXN--[]--TJP2	0.208	1	C/A	1.075 (1.053 - 1.097)	1.6e-11	4.4e-10
rs7205818	16	7456189	[A2BP1]	0.169	0.929	C/T	0.921 (0.899 - 0.943)	1.6e-11	4.5e-10
rs2853443	2	233379933	ECEL1--[]--CHRND	0.177	0.864	C/A	1.086 (1.060 - 1.112)	1.7e-11	4.6e-10
rs745479	10	85986696	LRIT2-[]-LRIT1	0.472	0.978	G/T	1.062 (1.043 - 1.080)	1.7e-11	4.6e-10
rs17735680	2	146972549	[]---PABPCP2	0.439	0.991	T/G	0.942 (0.925 - 0.958)	1.7e-11	4.6e-10
rs2155413	11	84634790	[DLG2]	0.466	0.997	C/A	1.061 (1.043 - 1.080)	1.7e-11	4.7e-10
rs11145488	9	71770939	FXN--[]--TJP2	0.208	0.99	G/A	1.075 (1.053 - 1.098)	1.8e-11	4.9e-10
rs10736767	11	84637065	[DLG2]	0.451	0.996	A/C	1.061 (1.043 - 1.080)	1.8e-11	5e-10
rs10751116	11	84636900	[DLG2]	0.449	0.992	A/G	1.061 (1.043 - 1.080)	1.8e-11	5.1e-10
rs12379822	9	71776750	FXN--[]--TJP2	0.205	0.987	G/A	1.075 (1.053 - 1.098)	1.9e-11	5.1e-10
rs13254457	8	40707884	[ZMAT4]	0.244	0.947	A/C	0.931 (0.912 - 0.951)	1.9e-11	5.2e-10
rs7193940	16	7455978	[A2BP1]	0.175	0.962	A/G	0.924 (0.902 - 0.945)	1.9e-11	5.2e-10
rs1656404	2	233379941	ECEL1--[]--CHRND	0.176	0.858	G/A	1.086 (1.061 - 1.113)	1.9e-11	5.3e-10
rs11200931	10	85989879	LRIT2-[]-LRIT1	0.477	0.994	C/T	1.061 (1.043 - 1.079)	2e-11	5.5e-10
rs11145657	9	71815904	[TJP2]	0.203	0.964	G/A	1.076 (1.054 - 1.100)	2.1e-11	5.7e-10
rs2741299	2	233388813	ECEL1--[]-CHRND	0.184	0.975	G/T	1.079 (1.056 - 1.103)	2.2e-11	5.8e-10
rs1538583	9	71791547	[TJP2]	0.203	1	A/G	1.075 (1.053 - 1.098)	2.2e-11	5.8e-10
rs7909901	10	85991083	LRIT2-[]LRIT1	0.477	0.993	G/A	1.061 (1.043 - 1.079)	2.2e-11	5.8e-10
rs1073986	11	84638735	[DLG2]	0.45	0.997	T/C	1.061 (1.043 - 1.080)	2.2e-11	5.9e-10
rs16934385	11	40147696	[LRRC4C]	0.076	0.993	T/C	1.116 (1.081 - 1.151)	2.2e-11	5.9e-10
rs9920235	15	79384021	RASGRF1[]---ANKRD34C	0.396	0.946	C/T	1.064 (1.045 - 1.083)	2.2e-11	5.9e-10
rs10852683	16	7455838	[A2BP1]	0.174	0.974	A/G	0.924 (0.903 - 0.946)	2.3e-11	6e-10
rs1881494	2	233372766	ECEL1--[]--CHRND	0.201	0.831	G/C	1.083 (1.058 - 1.109)	2.4e-11	6.2e-10
rs4515615	9	71805629	[TJP2]	0.204	0.977	C/T	1.076 (1.053 - 1.099)	2.4e-11	6.3e-10
chr6:73587953	6	73587953	[KCNQ5]	0.226	0.799	A/G	1.081 (1.057 - 1.106)	2.4e-11	6.4e-10
chr6:73587952	6	73587952	[KCNQ5]	0.226	0.799	C/T	1.081 (1.057 - 1.106)	2.5e-11	6.4e-10
rs11778522	8	40706797	[ZMAT4]	0.244	0.936	C/T	0.932 (0.912 - 0.951)	2.5e-11	6.6e-10
rs62006097	15	34989081	GOLGA8B---[]--GJD2	0.221	0.959	G/A	1.074 (1.052 - 1.097)	2.6e-11	6.8e-10
rs4389567	4	81960465	[BMP3]	0.222	0.991	T/C	1.074 (1.052 - 1.096)	2.7e-11	6.9e-10
rs62170470	2	146989797	[]---PABPCP2	0.437	0.94	T/C	0.941 (0.924 - 0.958)	2.7e-11	6.9e-10
rs11145582	9	71797444	[TJP2]	0.203	0.995	G/C	1.075 (1.052 - 1.098)	2.8e-11	7.1e-10
rs11077176	16	7455906	[A2BP1]	0.175	0.969	C/T	0.924 (0.903 - 0.946)	2.8e-11	7.2e-10
rs1541724	2	146945074	[]---PABPCP2	0.496	0.983	A/T	1.061 (1.043 - 1.080)	2.9e-11	7.3e-10
rs4786162	16	7454194	[A2BP1]	0.174	0.99	T/C	0.925 (0.904 - 0.947)	2.9e-11	7.5e-10
rs11077175	16	7455755	[A2BP1]	0.176	0.97	T/G	0.925 (0.903 - 0.946)	3e-11	7.5e-10
rs2042550	2	146980113	[]---PABPCP2	0.44	0.997	C/T	0.942 (0.926 - 0.959)	3e-11	7.7e-10
rs7469887	9	71794381	[TJP2]	0.203	1	G/A	1.074 (1.052 - 1.097)	3.1e-11	7.8e-10
rs3005769	6	73577736	[KCNQ5]	0.284	0.99	C/A	1.067 (1.047 - 1.087)	3.2e-11	8.2e-10
rs3138137	12	56116981	[RDH5]	0.474	0.845	C/A	0.938 (0.921 - 0.956)	3.3e-11	8.3e-10
rs3138144	12	56114769	[RDH5]	0.472	0.847	G/C	0.938 (0.921 - 0.956)	3.5e-11	8.8e-10
rs12290102	11	40144314	[LRRC4C]	0.078	0.961	C/G	1.115 (1.080 - 1.151)	3.6e-11	8.9e-10
rs13091182	3	141133960	[ZBTB38]	0.333	0.994	G/A	0.940 (0.923 - 0.958)	3.6e-11	9e-10
rs11145588	9	71799196	[TJP2]	0.205	0.982	T/C	1.075 (1.052 - 1.098)	3.6e-11	9e-10
chr6:73587765	6	73587765	[KCNQ5]	0.283	0.994	A/G	1.066 (1.046 - 1.087)	3.6e-11	9e-10
rs12278778	11	40145301	[LRRC4C]	0.078	0.963	A/G	1.114 (1.080 - 1.150)	3.7e-11	9.3e-10
rs9342980	6	73587549	[KCNQ5]	0.284	0.997	T/G	1.066 (1.046 - 1.086)	3.8e-11	9.4e-10
rs9350473	6	73588519	[KCNQ5]	0.284	0.996	G/A	1.066 (1.046 - 1.086)	3.9e-11	9.6e-10
rs62412473	6	73588234	[KCNQ5]	0.284	0.996	G/A	1.066 (1.046 - 1.086)	3.9e-11	9.7e-10
rs12664704	6	73586008	[KCNQ5]	0.285	0.993	G/A	1.066 (1.046 - 1.086)	3.9e-11	9.7e-10
rs4786161	16	7453837	[A2BP1]	0.176	0.973	G/A	0.925 (0.904 - 0.947)	4e-11	9.8e-10
rs9342981	6	73588778	[KCNQ5]	0.285	0.992	A/G	1.066 (1.046 - 1.086)	4.1e-11	1e-09
rs7186570	16	7454496	[A2BP1]	0.173	1	A/G	0.926 (0.905 - 0.948)	4.2e-11	1e-09
rs9351951	6	73583101	[KCNQ5]	0.284	1	G/A	1.066 (1.046 - 1.086)	4.2e-11	1e-09
rs9351950	6	73582444	[KCNQ5]	0.284	1	G/A	1.066 (1.046 - 1.086)	4.3e-11	1e-09
rs62567129	9	71789104	[TJP2]	0.17	0.831	G/A	1.087 (1.061 - 1.114)	4.3e-11	1e-09
rs1891398	6	73578526	[KCNQ5]	0.284	0.997	T/A	1.066 (1.046 - 1.086)	4.3e-11	1e-09
rs1891396	6	73583366	[KCNQ5]	0.284	1	C/T	1.066 (1.046 - 1.086)	4.4e-11	1.1e-09
rs3763159	6	73581495	[KCNQ5]	0.284	1	C/T	1.066 (1.046 - 1.086)	4.4e-11	1.1e-09
rs3814213	10	85974236	[PCDH21]	0.477	0.997	C/T	1.060 (1.042 - 1.078)	4.8e-11	1.1e-09
rs12526205	6	73579908	[KCNQ5]	0.283	0.995	C/T	1.066 (1.046 - 1.086)	4.9e-11	1.2e-09
rs6785073	3	141139330	[ZBTB38]	0.333	1	G/A	0.941 (0.924 - 0.958)	5.1e-11	1.2e-09
rs6585845	10	85975246	[PCDH21]	0.478	1	G/T	1.059 (1.041 - 1.078)	5.2e-11	1.2e-09
rs56211423	2	146951314	[]---PABPCP2	0.45	0.973	G/A	0.943 (0.926 - 0.959)	5.5e-11	1.3e-09
rs7189053	16	7454739	[A2BP1]	0.173	0.999	G/A	0.927 (0.906 - 0.948)	5.9e-11	1.4e-09
rs1606808	2	146806917	[]---PABPCP2	0.49	0.986	G/A	0.943 (0.927 - 0.960)	5.9e-11	1.4e-09
chr2:146955504	2	146955504	[]---PABPCP2	0.45	0.974	C/T	0.943 (0.926 - 0.960)	6.2e-11	1.4e-09
rs4933313	10	85971109	[PCDH21]	0.488	0.995	T/A	1.059 (1.041 - 1.078)	6.2e-11	1.4e-09
rs7895139	10	85970100	[PCDH21]	0.489	0.995	C/A	1.059 (1.041 - 1.078)	6.3e-11	1.4e-09
rs16882996	6	73588023	[KCNQ5]	0.276	0.962	A/G	1.067 (1.047 - 1.088)	6.3e-11	1.5e-09
rs12691729	2	146826718	[]---PABPCP2	0.488	0.992	A/T	0.944 (0.927 - 0.960)	6.4e-11	1.5e-09
rs62006095	15	34987227	GOLGA8B---[]--GJD2	0.214	0.96	T/C	1.073 (1.051 - 1.096)	6.7e-11	1.5e-09
rs13069734	3	141148419	[ZBTB38]	0.331	0.932	G/A	0.939 (0.921 - 0.957)	7e-11	1.6e-09
rs9360608	6	73588965	[KCNQ5]	0.278	0.972	A/G	1.066 (1.046 - 1.087)	7.2e-11	1.6e-09
rs6767786	3	141104180	[ZBTB38]	0.332	0.993	G/A	0.941 (0.924 - 0.959)	7.4e-11	1.7e-09
rs13067032	3	141095372	[ZBTB38]	0.332	0.984	A/G	0.941 (0.924 - 0.958)	8.3e-11	1.8e-09
rs1828931	2	146809110	[]---PABPCP2	0.489	0.99	T/C	0.944 (0.928 - 0.961)	8.3e-11	1.8e-09
rs17400325	2	178565913	[PDE11A]	0.05	0.933	T/C	1.144 (1.099 - 1.190)	8.7e-11	1.9e-09
rs9822327	3	141096755	[ZBTB38]	0.333	0.99	C/T	0.941 (0.924 - 0.959)	8.9e-11	2e-09
rs13068065	3	141095724	[ZBTB38]	0.333	0.989	G/A	0.941 (0.924 - 0.959)	9.1e-11	2e-09
rs9858603	3	141095949	[ZBTB38]	0.333	0.989	A/G	0.941 (0.924 - 0.959)	9.1e-11	2e-09
rs644339	15	35032856	GOLGA8B---[]--GJD2	0.279	0.998	T/C	1.066 (1.045 - 1.086)	9.1e-11	2e-09
rs9821337	3	141096185	[ZBTB38]	0.333	0.989	C/G	0.941 (0.924 - 0.959)	9.2e-11	2e-09
rs35225290	3	141130835	[ZBTB38]	0.332	0.994	C/T	0.941 (0.924 - 0.959)	9.6e-11	2.1e-09
rs9822195	3	141096736	[ZBTB38]	0.332	0.988	C/T	0.941 (0.924 - 0.959)	9.8e-11	2.1e-09
rs17791939	2	146964414	[]---PABPCP2	0.454	0.965	A/G	0.943 (0.927 - 0.960)	1e-10	2.2e-09
rs2573206	2	233408239	[CHRNG]	0.175	0.932	G/C	1.079 (1.055 - 1.105)	1e-10	2.2e-09
rs13066993	3	141129999	[ZBTB38]	0.332	0.994	G/A	0.942 (0.924 - 0.959)	1e-10	2.2e-09
rs1558762	17	11395418	[SHISA6]	0.454	0.969	T/C	1.059 (1.041 - 1.078)	1e-10	2.2e-09
rs1515246	2	146835908	[]---PABPCP2	0.491	0.999	G/A	0.945 (0.928 - 0.961)	1.1e-10	2.3e-09
rs13099193	3	141128804	[ZBTB38]	0.332	0.994	G/A	0.942 (0.925 - 0.959)	1.1e-10	2.3e-09
rs7607107	2	233452344	EIF4E2--[]--EFHD1	0.246	0.97	G/T	1.069 (1.047 - 1.090)	1.1e-10	2.3e-09
rs4640203	16	7458580	[A2BP1]	0.464	0.965	G/C	1.059 (1.041 - 1.078)	1.2e-10	2.4e-09
rs2276560	2	233450919	EIF4E2--[]--EFHD1	0.246	0.976	T/C	1.068 (1.047 - 1.090)	1.2e-10	2.5e-09
rs6767899	3	141125439	[ZBTB38]	0.332	0.993	T/C	0.942 (0.925 - 0.959)	1.2e-10	2.5e-09
rs868746	2	233457831	EIF4E2--[]--EFHD1	0.254	0.832	G/A	1.073 (1.050 - 1.096)	1.2e-10	2.6e-09
rs2011092	3	141124607	[ZBTB38]	0.333	0.989	T/C	0.942 (0.925 - 0.959)	1.2e-10	2.6e-09
rs4924158	15	35010136	GOLGA8B---[]--GJD2	0.172	0.761	T/C	1.089 (1.061 - 1.117)	1.2e-10	2.6e-09
rs10500356	16	7459614	[A2BP1]	0.434	0.999	T/C	0.945 (0.928 - 0.961)	1.2e-10	2.6e-09
rs940666	2	233458679	EIF4E2--[]--EFHD1	0.257	0.806	G/T	1.074 (1.051 - 1.098)	1.2e-10	2.6e-09
rs6807935	3	141114293	[ZBTB38]	0.334	0.986	A/G	0.942 (0.925 - 0.959)	1.3e-10	2.7e-09
rs13404882	2	146840586	[]---PABPCP2	0.491	1	G/T	0.945 (0.929 - 0.961)	1.3e-10	2.7e-09
rs6437069	2	233456647	EIF4E2--[]--EFHD1	0.256	0.849	T/C	1.072 (1.050 - 1.095)	1.3e-10	2.8e-09
rs17428076	2	172851936	HAT1-[]--MAP1D	0.237	0.985	C/G	0.935 (0.916 - 0.955)	1.4e-10	2.8e-09
rs12678634	8	60157319	TOX---[]---CA8	0.179	0.964	G/A	0.927 (0.906 - 0.949)	1.4e-10	2.9e-09
chr2:172843278	2	172843278	[HAT1]	0.238	0.989	T/G	0.936 (0.917 - 0.955)	1.5e-10	3e-09
rs11676437	2	233453065	EIF4E2--[]--EFHD1	0.265	0.935	G/A	1.068 (1.047 - 1.089)	1.5e-10	3.1e-09
rs6711722	2	233449650	EIF4E2--[]--EFHD1	0.25	0.954	A/T	1.068 (1.047 - 1.090)	1.6e-10	3.2e-09
rs6704590	2	172878554	[MAP1D]	0.229	0.975	C/G	0.935 (0.915 - 0.954)	1.6e-10	3.2e-09
rs1515251	2	146831133	[]---PABPCP2	0.491	0.999	A/T	0.945 (0.929 - 0.962)	1.6e-10	3.2e-09
rs11693608	2	146827151	[]---PABPCP2	0.495	0.98	C/T	0.945 (0.928 - 0.961)	1.7e-10	3.3e-09
rs6789653	3	141150990	[ZBTB38]	0.326	0.903	G/A	0.939 (0.921 - 0.958)	1.8e-10	3.5e-09
rs62183765	2	172832024	[HAT1]	0.239	0.986	G/T	0.936 (0.917 - 0.955)	1.8e-10	3.5e-09
rs9385497	6	129856375	LAMA2--[]--ARHGAP18	0.102	1	A/G	0.912 (0.886 - 0.938)	1.9e-10	3.7e-09
rs6749895	2	172875442	[MAP1D]	0.231	0.986	G/A	0.935 (0.916 - 0.955)	2e-10	3.8e-09
rs1456019	8	60033144	TOX-[]	0.48	0.941	T/G	1.059 (1.041 - 1.078)	2e-10	4e-09
rs7164642	15	35026251	GOLGA8B---[]--GJD2	0.217	0.985	G/A	1.070 (1.048 - 1.093)	2.1e-10	4e-09
rs62183762	2	172828798	[HAT1]	0.238	0.981	A/G	0.936 (0.917 - 0.955)	2.1e-10	4e-09
rs62183804	2	172875088	[MAP1D]	0.232	0.989	C/A	0.936 (0.916 - 0.955)	2.1e-10	4.1e-09
rs7162454	15	79368982	[RASGRF1]	0.485	0.755	A/T	0.938 (0.920 - 0.957)	2.1e-10	4.1e-09
rs28751268	8	60163438	TOX---[]---CA8	0.295	0.749	T/G	0.932 (0.912 - 0.952)	2.2e-10	4.2e-09
rs1443658	15	79386366	RASGRF1-[]---ANKRD34C	0.401	0.96	A/G	1.060 (1.041 - 1.079)	2.2e-10	4.3e-09
rs1042454	10	86012713	[RGR]	0.362	0.999	C/T	1.060 (1.041 - 1.079)	2.3e-10	4.4e-09
rs6761111	2	172883568	[MAP1D]	0.23	0.977	G/C	0.935 (0.916 - 0.955)	2.3e-10	4.4e-09
rs988550	6	129797231	[LAMA2]	0.414	0.993	A/G	0.945 (0.928 - 0.961)	2.4e-10	4.5e-09
rs4244948	10	86014418	[RGR]	0.362	0.999	C/T	1.060 (1.041 - 1.079)	2.5e-10	4.7e-09
rs62183808	2	172880075	[MAP1D]	0.233	0.983	G/A	0.936 (0.917 - 0.955)	2.6e-10	4.9e-09
rs11779386	8	40741638	[ZMAT4]	0.123	0.975	G/A	0.917 (0.893 - 0.942)	2.6e-10	4.9e-09
rs11676436	2	233453063	EIF4E2--[]--EFHD1	0.263	0.943	G/A	1.067 (1.046 - 1.088)	2.6e-10	5e-09
rs1838200	15	79386558	RASGRF1-[]---ANKRD34C	0.399	0.969	T/C	1.059 (1.040 - 1.078)	2.7e-10	5e-09
rs57438488	15	35029571	GOLGA8B---[]--GJD2	0.215	0.975	T/C	1.071 (1.048 - 1.093)	2.7e-10	5e-09
rs988551	6	129797037	[LAMA2]	0.411	0.994	T/C	0.945 (0.928 - 0.962)	2.8e-10	5.2e-09
rs7741996	6	129796620	[LAMA2]	0.414	0.999	C/T	0.945 (0.929 - 0.962)	2.8e-10	5.2e-09
rs2880817	2	233453705	EIF4E2--[]--EFHD1	0.256	0.969	A/G	1.066 (1.045 - 1.088)	2.8e-10	5.3e-09
rs4897328	6	129795932	[LAMA2]	0.413	0.998	T/C	0.945 (0.929 - 0.962)	2.9e-10	5.4e-09
rs55863868	2	172888509	[MAP1D]	0.233	0.989	G/A	0.936 (0.917 - 0.956)	3e-10	5.5e-09
rs1443657	15	79386946	RASGRF1-[]---ANKRD34C	0.4	0.963	C/A	1.059 (1.040 - 1.078)	3.1e-10	5.7e-09
rs1336256	6	129795678	[LAMA2]	0.414	0.999	T/C	0.945 (0.929 - 0.962)	3.2e-10	5.8e-09
rs56218609	2	172862314	HAT1--[]-MAP1D	0.233	0.987	G/A	0.936 (0.917 - 0.956)	3.3e-10	6e-09
rs736141	10	86016490	[RGR]	0.362	1	T/C	1.059 (1.040 - 1.078)	3.4e-10	6.1e-09
rs10088080	8	60145158	TOX---[]---CA8	0.186	0.996	G/A	0.931 (0.910 - 0.952)	3.4e-10	6.2e-09
rs1898585	2	178660450	[PDE11A]	0.163	0.942	C/T	1.080 (1.055 - 1.106)	3.5e-10	6.3e-09
rs17428174	2	172886148	[MAP1D]	0.234	0.983	T/C	0.936 (0.917 - 0.956)	3.6e-10	6.5e-09
rs11783980	8	60168570	TOX---[]---CA8	0.186	0.983	G/T	0.931 (0.910 - 0.952)	3.7e-10	6.6e-09
rs28872793	8	60167501	TOX---[]---CA8	0.186	0.985	T/A	0.931 (0.910 - 0.952)	3.9e-10	6.9e-09
rs883803	2	233458453	EIF4E2--[]--EFHD1	0.264	0.815	C/T	1.071 (1.048 - 1.094)	3.9e-10	7e-09
rs62182444	2	172812544	[HAT1]	0.231	0.95	C/A	0.935 (0.916 - 0.955)	4.1e-10	7.3e-09
rs11145326	9	71733142	FXN--[]--TJP2	0.192	0.924	C/G	1.074 (1.050 - 1.098)	4.2e-10	7.4e-09
rs7624084	3	141093285	[ZBTB38]	0.435	0.963	T/C	0.946 (0.929 - 0.962)	4.2e-10	7.4e-09
rs2908973	17	11406945	[SHISA6]	0.373	0.946	T/C	0.943 (0.926 - 0.961)	4.3e-10	7.5e-09
rs12802037	11	40185388	[LRRC4C]	0.223	0.982	A/G	1.068 (1.047 - 1.091)	4.3e-10	7.5e-09
rs6485185	11	40184707	[LRRC4C]	0.222	0.988	C/T	1.068 (1.046 - 1.090)	4.3e-10	7.5e-09
rs10887265	10	86015573	[RGR]	0.159	0.664	G/C	1.095 (1.065 - 1.127)	4.5e-10	7.8e-09
rs10887264	10	86015572	[RGR]	0.159	0.664	T/C	1.095 (1.065 - 1.127)	4.5e-10	7.8e-09
rs7764400	6	73564259	[KCNQ5]	0.493	0.874	T/C	1.060 (1.041 - 1.080)	4.5e-10	7.8e-09
rs11779358	8	40741608	[ZMAT4]	0.122	0.969	G/A	0.918 (0.893 - 0.943)	4.7e-10	8.1e-09
rs10173736	2	233454044	EIF4E2--[]--EFHD1	0.258	0.961	G/A	1.065 (1.044 - 1.087)	4.8e-10	8.4e-09
rs13389387	2	178660862	[PDE11A]	0.162	0.95	G/A	1.079 (1.054 - 1.105)	4.8e-10	8.4e-09
rs10091892	8	60158348	TOX---[]---CA8	0.186	0.998	T/A	0.932 (0.911 - 0.953)	4.9e-10	8.5e-09
rs2055178	4	81946533	C4orf22--[]-BMP3	0.181	0.925	G/A	1.077 (1.052 - 1.102)	4.9e-10	8.5e-09
rs7089142	10	85966936	[PCDH21]	0.475	0.996	A/G	0.947 (0.931 - 0.963)	5.1e-10	8.7e-09
rs1881492	2	233406998	[CHRNG]	0.192	0.931	G/T	1.074 (1.050 - 1.098)	5.1e-10	8.8e-09
rs11780608	8	40751024	[ZMAT4]	0.152	0.961	A/T	0.925 (0.902 - 0.948)	5.2e-10	8.9e-09
rs11774708	8	40733020	[ZMAT4]	0.122	0.983	C/T	0.919 (0.894 - 0.944)	5.2e-10	8.9e-09
rs1190444	2	233421679	[EIF4E2]	0.238	0.962	G/A	1.067 (1.046 - 1.089)	5.2e-10	8.9e-09
rs62567097	9	71730265	FXN--[]--TJP2	0.194	0.937	C/T	1.073 (1.050 - 1.097)	5.2e-10	8.9e-09
rs6763927	3	141140366	[ZBTB38]	0.423	0.994	A/T	0.946 (0.930 - 0.963)	5.3e-10	9e-09
rs1190446	2	233420683	[EIF4E2]	0.24	0.982	G/C	1.066 (1.045 - 1.088)	5.3e-10	9.1e-09
rs7092674	10	85966873	[PCDH21]	0.475	0.999	T/G	0.947 (0.931 - 0.963)	5.4e-10	9.3e-09
rs10933398	2	233440544	EIF4E2-[]--EFHD1	0.242	0.98	A/G	1.066 (1.045 - 1.088)	5.8e-10	9.8e-09
rs1974701	17	11395143	[SHISA6]	0.462	0.924	C/T	1.058 (1.039 - 1.077)	5.9e-10	9.9e-09
rs17490854	2	146742172	[]---PABPCP2	0.183	0.584	A/C	0.912 (0.885 - 0.939)	6e-10	1e-08
rs55792322	8	40736395	[ZMAT4]	0.116	0.938	T/C	0.916 (0.890 - 0.942)	6.7e-10	1.1e-08
chr2:172894614	2	172894614	[MAP1D]	0.229	0.998	G/A	0.938 (0.918 - 0.957)	6.7e-10	1.1e-08
rs1190441	2	233422237	[EIF4E2]	0.231	0.929	A/G	1.069 (1.046 - 1.091)	6.7e-10	1.1e-08
rs17500114	2	172896587	[MAP1D]	0.229	1	A/C	0.938 (0.919 - 0.957)	6.8e-10	1.1e-08
rs6480859	10	79081948	[KCNMA1]	0.363	0.987	C/T	1.058 (1.039 - 1.077)	7.3e-10	1.2e-08
rs11145351	9	71736688	FXN--[]--TJP2	0.189	0.908	C/G	1.074 (1.050 - 1.099)	7.6e-10	1.2e-08
rs6440006	3	141142691	[ZBTB38]	0.432	0.983	G/A	0.947 (0.930 - 0.963)	7.8e-10	1.3e-08
rs6535231	4	81951911	C4orf22--[]BMP3	0.047	0.792	A/G	1.149 (1.100 - 1.200)	7.8e-10	1.3e-08
rs9693333	8	60061625	TOX--[]	0.177	1	A/G	0.931 (0.910 - 0.953)	7.9e-10	1.3e-08
rs57168034	8	60134471	TOX---[]---CA8	0.185	0.993	G/A	0.932 (0.911 - 0.953)	7.9e-10	1.3e-08
rs1190454	2	233435325	EIF4E2-[]--EFHD1	0.245	0.99	T/G	1.065 (1.044 - 1.086)	8.6e-10	1.4e-08
rs1729255	2	233429196	[EIF4E2]	0.241	0.997	C/G	1.065 (1.044 - 1.086)	8.6e-10	1.4e-08
rs6808936	3	141109321	[ZBTB38]	0.427	0.992	A/G	0.947 (0.931 - 0.964)	9e-10	1.4e-08
rs16924763	8	60131746	TOX--[]---CA8	0.186	0.999	T/C	0.933 (0.912 - 0.954)	9.1e-10	1.4e-08
rs1729257	2	233429451	[EIF4E2]	0.236	0.972	G/A	1.066 (1.045 - 1.088)	9.1e-10	1.4e-08
chr2:147069572	2	147069572	[]---PABPCP2	0.394	0.967	C/T	0.945 (0.929 - 0.963)	9.4e-10	1.5e-08
rs1190456	2	233435104	EIF4E2-[]--EFHD1	0.241	0.998	C/T	1.065 (1.044 - 1.086)	9.4e-10	1.5e-08
rs736006	10	85985920	LRIT2[]-LRIT1	0.468	0.994	C/T	0.948 (0.931 - 0.964)	9.4e-10	1.5e-08
rs4973544	2	233435535	EIF4E2-[]--EFHD1	0.241	0.998	A/G	1.065 (1.044 - 1.086)	9.5e-10	1.5e-08
rs62183811	2	172885096	[MAP1D]	0.178	0.903	G/A	0.929 (0.907 - 0.951)	9.6e-10	1.5e-08
rs4778886	15	79389019	RASGRF1-[]---ANKRD34C	0.301	0.937	T/C	1.062 (1.042 - 1.083)	1e-09	1.6e-08
rs9846396	3	141140968	[ZBTB38]	0.426	1	C/T	0.947 (0.931 - 0.964)	1e-09	1.6e-08
chr14:54413001	14	54413001	DDHD1---[]-BMP4	0.489	0.933	G/C	0.946 (0.929 - 0.963)	1.1e-09	1.7e-08
rs4933985	10	85985577	LRIT2[]-LRIT1	0.46	0.97	C/T	0.947 (0.931 - 0.964)	1.1e-09	1.7e-08
rs1550099	2	233428147	[EIF4E2]	0.238	0.982	A/G	1.065 (1.044 - 1.087)	1.1e-09	1.8e-08
rs28502676	8	60182353	TOX---[]---CA8	0.149	0.875	T/A	0.923 (0.899 - 0.947)	1.1e-09	1.8e-08
rs28670669	8	60182365	TOX---[]---CA8	0.149	0.875	A/G	0.923 (0.899 - 0.947)	1.2e-09	1.8e-08
chr2:233440829	2	233440829	EIF4E2-[]--EFHD1	0.212	0.837	G/T	1.074 (1.050 - 1.098)	1.2e-09	1.8e-08
rs7832433	8	60066531	TOX--[]	0.182	0.995	A/G	0.933 (0.912 - 0.954)	1.2e-09	1.8e-08
rs10100411	8	60141443	TOX---[]---CA8	0.176	0.986	C/T	0.931 (0.910 - 0.953)	1.2e-09	1.8e-08
rs2738265	14	54422399	BMP4-[]---CDKN3	0.433	0.986	G/C	0.947 (0.931 - 0.964)	1.3e-09	1.9e-08
rs62168424	2	147068413	[]---PABPCP2	0.393	0.979	T/C	0.946 (0.929 - 0.963)	1.3e-09	1.9e-08
chr2:172838596	2	172838596	[HAT1]	0.184	0.927	A/G	0.931 (0.910 - 0.953)	1.3e-09	1.9e-08
rs11035724	11	40194118	[LRRC4C]	0.276	0.996	T/C	1.061 (1.041 - 1.082)	1.3e-09	1.9e-08
rs7001259	8	60071509	TOX--[]	0.181	0.996	C/G	0.933 (0.912 - 0.954)	1.3e-09	1.9e-08
rs62168425	2	147069433	[]---PABPCP2	0.391	0.971	C/A	0.946 (0.929 - 0.963)	1.3e-09	1.9e-08
rs12197861	6	73575921	[KCNQ5]	0.41	0.899	A/T	0.945 (0.928 - 0.962)	1.3e-09	1.9e-08
chr2:172794769	2	172794769	[HAT1]	0.239	0.957	A/G	0.938 (0.919 - 0.958)	1.3e-09	1.9e-08
rs4786153	16	7451239	[A2BP1]	0.189	0.992	T/G	0.934 (0.913 - 0.955)	1.3e-09	2e-08
rs62182439	2	172799794	[HAT1]	0.236	0.929	G/A	0.937 (0.918 - 0.957)	1.3e-09	2e-08
rs4291789	13	100672921	ZIC2--[]--PCCA	0.326	0.724	C/G	1.069 (1.046 - 1.092)	1.4e-09	2.1e-08
rs62182437	2	172787927	[HAT1]	0.239	0.956	T/C	0.938 (0.919 - 0.958)	1.4e-09	2.1e-08
rs62168426	2	147070910	[]---PABPCP2	0.391	0.98	A/C	0.946 (0.929 - 0.963)	1.4e-09	2.1e-08
chr8:60169542	8	60169542	TOX---[]---CA8	0.172	0.964	C/A	0.930 (0.909 - 0.953)	1.4e-09	2.1e-08
rs9643366	8	60190505	TOX---[]---CA8	0.129	0.82	T/A	0.916 (0.890 - 0.943)	1.4e-09	2.1e-08
rs1656398	2	233427852	[EIF4E2]	0.242	0.962	A/G	1.065 (1.044 - 1.087)	1.4e-09	2.1e-08
rs1974700	17	11395390	[SHISA6]	0.317	0.998	G/A	1.059 (1.039 - 1.078)	1.4e-09	2.1e-08
rs7590462	2	147087468	[]---PABPCP2	0.386	0.966	G/A	0.946 (0.929 - 0.963)	1.5e-09	2.2e-08
rs62182429	2	172769621	SLC25A12--[]-HAT1	0.23	0.923	C/G	0.936 (0.916 - 0.957)	1.5e-09	2.2e-08
rs56349125	8	40709095	[ZMAT4]	0.121	0.938	G/T	0.919 (0.893 - 0.945)	1.5e-09	2.2e-08
chr8:60148962	8	60148962	TOX---[]---CA8	0.175	0.998	A/G	0.932 (0.911 - 0.954)	1.5e-09	2.2e-08
rs55884872	8	60192814	TOX---[]---CA8	0.131	0.813	C/A	0.916 (0.890 - 0.943)	1.5e-09	2.2e-08
rs7827409	8	40708391	[ZMAT4]	0.121	0.937	A/G	0.919 (0.893 - 0.945)	1.5e-09	2.2e-08
rs13438889	8	60173513	TOX---[]---CA8	0.174	0.975	G/A	0.931 (0.910 - 0.953)	1.5e-09	2.3e-08
rs6785012	3	141109348	[ZBTB38]	0.429	0.992	C/T	0.948 (0.932 - 0.965)	1.6e-09	2.3e-08
rs7827879	8	40747612	[ZMAT4]	0.128	0.883	C/T	0.918 (0.893 - 0.944)	1.6e-09	2.3e-08
rs7831011	8	40708356	[ZMAT4]	0.121	0.938	T/G	0.919 (0.894 - 0.945)	1.7e-09	2.4e-08
rs35266498	13	100705065	ZIC2--[]--PCCA	0.322	0.711	G/A	1.069 (1.046 - 1.092)	1.7e-09	2.4e-08
chr8:40755548	8	40755548	ZMAT4[]---SFRP1	0.14	0.949	G/T	0.924 (0.901 - 0.948)	1.7e-09	2.5e-08
rs11785918	8	60142492	TOX---[]---CA8	0.175	0.995	C/G	0.932 (0.911 - 0.954)	1.7e-09	2.5e-08
rs28433589	8	60182302	TOX---[]---CA8	0.153	0.898	T/A	0.925 (0.902 - 0.949)	1.8e-09	2.5e-08
rs1550095	2	233428448	[EIF4E2]	0.253	0.973	C/G	1.063 (1.042 - 1.085)	1.8e-09	2.6e-08
rs2761884	14	54421052	[BMP4]	0.429	1	G/T	0.948 (0.932 - 0.965)	1.8e-09	2.6e-08
chr8:60187791	8	60187791	TOX---[]---CA8	0.132	0.84	C/T	0.918 (0.893 - 0.944)	1.8e-09	2.6e-08
rs62183763	2	172829681	[HAT1]	0.183	0.92	C/A	0.932 (0.910 - 0.954)	1.9e-09	2.7e-08
rs4933314	10	85980728	[LRIT2]	0.467	0.996	C/T	0.949 (0.932 - 0.965)	1.9e-09	2.7e-08
chr8:40709532	8	40709532	[ZMAT4]	0.115	0.891	C/A	0.916 (0.889 - 0.943)	1.9e-09	2.7e-08
chr16:7441385	16	7441385	[A2BP1]	0.102	0.913	G/C	0.911 (0.884 - 0.940)	1.9e-09	2.8e-08
rs28811001	8	60167422	TOX---[]---CA8	0.175	0.985	A/G	0.932 (0.911 - 0.954)	2e-09	2.8e-08
chr8:60166863	8	60166863	TOX---[]---CA8	0.175	0.985	C/T	0.932 (0.911 - 0.954)	2e-09	2.8e-08
rs1190442	2	233422205	[EIF4E2]	0.251	0.982	T/G	1.063 (1.042 - 1.084)	2e-09	2.8e-08
rs6761056	2	233437045	EIF4E2-[]--EFHD1	0.25	0.994	A/T	1.063 (1.042 - 1.084)	2e-09	2.8e-08
rs10103583	8	60141615	TOX---[]---CA8	0.174	0.993	G/T	0.932 (0.911 - 0.954)	2e-09	2.9e-08
rs7838240	8	60060836	TOX--[]	0.172	0.974	C/T	0.932 (0.910 - 0.954)	2e-09	2.9e-08
rs56133507	2	172818467	[HAT1]	0.183	0.921	T/G	0.932 (0.911 - 0.954)	2e-09	2.9e-08
rs1190440	2	233422274	[EIF4E2]	0.251	0.982	G/A	1.063 (1.042 - 1.084)	2.1e-09	2.9e-08
chr2:178688226	2	178688226	[PDE11A]	0.046	0.834	T/A	1.145 (1.096 - 1.196)	2.1e-09	2.9e-08
chr8:60140919	8	60140919	TOX---[]---CA8	0.174	0.993	G/A	0.932 (0.911 - 0.954)	2.1e-09	2.9e-08
rs11677660	2	147058169	[]---PABPCP2	0.389	0.978	T/C	0.947 (0.930 - 0.964)	2.1e-09	2.9e-08
rs1190438	2	233423259	[EIF4E2]	0.251	0.983	G/T	1.063 (1.042 - 1.084)	2.1e-09	3e-08
chr8:60139293	8	60139293	TOX---[]---CA8	0.175	0.995	T/C	0.933 (0.911 - 0.954)	2.1e-09	3e-08
rs28429633	8	60165805	TOX---[]---CA8	0.175	0.987	G/A	0.932 (0.911 - 0.954)	2.1e-09	3e-08
rs28405137	8	60165387	TOX---[]---CA8	0.175	0.987	G/C	0.932 (0.911 - 0.954)	2.2e-09	3e-08
rs1991431	3	141133450	[ZBTB38]	0.426	0.984	G/A	0.948 (0.932 - 0.965)	2.2e-09	3e-08
rs9853018	3	141101961	[ZBTB38]	0.429	0.998	C/T	0.948 (0.932 - 0.965)	2.2e-09	3e-08
rs62182446	2	172821223	[HAT1]	0.183	0.92	G/A	0.932 (0.911 - 0.954)	2.2e-09	3e-08
rs28409996	8	60181254	TOX---[]---CA8	0.167	0.975	A/G	0.931 (0.909 - 0.953)	2.2e-09	3.1e-08
rs11145261	9	71720422	FXN--[]--TJP2	0.191	0.965	G/C	1.069 (1.046 - 1.093)	2.2e-09	3.1e-08
rs7026057	9	71720024	FXN--[]--TJP2	0.191	0.966	G/T	1.069 (1.046 - 1.093)	2.2e-09	3.1e-08
rs3111399	2	233429810	[EIF4E2]	0.253	0.988	G/A	1.062 (1.042 - 1.083)	2.2e-09	3.1e-08
rs62567093	9	71721719	FXN--[]--TJP2	0.191	0.965	C/T	1.069 (1.046 - 1.093)	2.2e-09	3.1e-08
rs2950878	2	233424954	[EIF4E2]	0.25	0.989	C/T	1.062 (1.042 - 1.084)	2.2e-09	3.1e-08
chr8:60139232	8	60139232	TOX---[]---CA8	0.175	0.995	G/A	0.933 (0.911 - 0.954)	2.3e-09	3.1e-08
rs12769127	10	79134923	[KCNMA1]	0.304	0.998	C/T	1.058 (1.039 - 1.078)	2.3e-09	3.2e-08
rs1190455	2	233435153	EIF4E2-[]--EFHD1	0.252	0.994	G/A	1.062 (1.041 - 1.083)	2.3e-09	3.2e-08
rs7895108	10	79061458	[KCNMA1]	0.35	0.984	G/T	1.057 (1.038 - 1.076)	2.3e-09	3.2e-08
rs6734003	2	147077035	[]---PABPCP2	0.385	0.979	T/C	0.947 (0.930 - 0.964)	2.3e-09	3.2e-08
rs3021411	2	233425224	[EIF4E2]	0.251	0.985	G/A	1.062 (1.042 - 1.084)	2.3e-09	3.2e-08
rs3108614	2	233425485	[EIF4E2]	0.25	0.99	T/G	1.062 (1.042 - 1.084)	2.3e-09	3.2e-08
rs9886425	8	60138774	TOX---[]---CA8	0.175	0.996	G/A	0.933 (0.911 - 0.954)	2.3e-09	3.2e-08
rs6440003	3	141094209	[ZBTB38]	0.43	0.984	G/A	0.948 (0.932 - 0.965)	2.3e-09	3.2e-08
rs62168393	2	147054517	[]---PABPCP2	0.391	0.984	C/G	0.947 (0.930 - 0.964)	2.4e-09	3.3e-08
rs4787011	16	7449894	[A2BP1]	0.108	0.973	A/T	0.917 (0.891 - 0.944)	2.4e-09	3.3e-08
rs1190439	2	233422390	[EIF4E2]	0.249	0.974	G/A	1.063 (1.042 - 1.084)	2.4e-09	3.3e-08
rs724016	3	141105570	[ZBTB38]	0.428	0.998	A/G	0.949 (0.932 - 0.965)	2.4e-09	3.3e-08
rs7903931	10	79114690	[KCNMA1]	0.334	0.972	T/C	1.057 (1.038 - 1.077)	2.4e-09	3.3e-08
rs28433486	8	60161383	TOX---[]---CA8	0.175	0.997	C/T	0.933 (0.912 - 0.955)	2.4e-09	3.3e-08
rs11779532	8	40749374	[ZMAT4]	0.145	0.973	T/C	0.927 (0.904 - 0.951)	2.4e-09	3.3e-08
rs2045449	10	79145834	[KCNMA1]	0.303	0.988	G/A	1.058 (1.039 - 1.078)	2.4e-09	3.3e-08
rs6760349	2	147037237	[]---PABPCP2	0.387	0.95	G/C	0.946 (0.929 - 0.964)	2.4e-09	3.4e-08
rs10824534	10	79137838	[KCNMA1]	0.342	0.999	T/C	1.056 (1.038 - 1.075)	2.4e-09	3.4e-08
rs13379886	15	79394894	RASGRF1--[]---ANKRD34C	0.304	1	G/A	1.058 (1.039 - 1.078)	2.4e-09	3.4e-08
rs6763931	3	141102833	[ZBTB38]	0.429	1	G/A	0.949 (0.932 - 0.965)	2.5e-09	3.4e-08
rs4608355	16	7452561	[A2BP1]	0.106	0.999	C/T	0.917 (0.891 - 0.944)	2.5e-09	3.4e-08
rs10824530	10	79097666	[KCNMA1]	0.297	0.974	A/G	1.059 (1.039 - 1.079)	2.5e-09	3.4e-08
rs1071997	2	233425541	[EIF4E2]	0.251	0.995	T/C	1.062 (1.041 - 1.083)	2.5e-09	3.4e-08
rs2045448	10	79145792	[KCNMA1]	0.304	0.992	C/T	1.058 (1.039 - 1.078)	2.5e-09	3.4e-08
rs7650602	3	141147414	[ZBTB38]	0.422	0.916	T/C	0.946 (0.929 - 0.964)	2.5e-09	3.4e-08
rs2077929	2	233425738	[EIF4E2]	0.251	0.995	G/A	1.062 (1.041 - 1.083)	2.5e-09	3.4e-08
rs1656396	2	233429185	[EIF4E2]	0.251	0.999	G/A	1.062 (1.041 - 1.083)	2.5e-09	3.4e-08
chr8:60177047	8	60177047	TOX---[]---CA8	0.18	0.9	C/A	0.931 (0.909 - 0.953)	2.5e-09	3.4e-08
rs8050137	16	7451456	[A2BP1]	0.107	1	T/C	0.918 (0.892 - 0.944)	2.5e-09	3.4e-08
rs11002140	10	79141036	[KCNMA1]	0.342	0.991	T/C	1.057 (1.038 - 1.076)	2.5e-09	3.5e-08
chr2:147052552	2	147052552	[]---PABPCP2	0.391	0.975	A/T	0.947 (0.930 - 0.964)	2.5e-09	3.5e-08
rs6985757	8	40752216	[ZMAT4]	0.147	0.99	C/T	0.928 (0.905 - 0.951)	2.5e-09	3.5e-08
chr8:60174631	8	60174631	TOX---[]---CA8	0.163	0.956	A/G	0.930 (0.908 - 0.953)	2.5e-09	3.5e-08
rs11780139	8	40754421	[ZMAT4]	0.147	0.998	C/T	0.928 (0.906 - 0.952)	2.5e-09	3.5e-08
rs2077975	2	233425877	[EIF4E2]	0.251	0.996	C/A	1.062 (1.041 - 1.083)	2.6e-09	3.5e-08
rs7897426	10	79065152	[KCNMA1]	0.358	0.977	T/C	1.056 (1.038 - 1.076)	2.6e-09	3.6e-08
chr2:178741459	2	178741459	[PDE11A]	0.03	0.703	C/T	1.199 (1.131 - 1.271)	2.7e-09	3.6e-08
rs1729246	2	233426816	[EIF4E2]	0.251	0.997	T/G	1.062 (1.041 - 1.083)	2.7e-09	3.6e-08
rs2697780	2	233426857	[EIF4E2]	0.251	0.997	C/T	1.062 (1.041 - 1.083)	2.7e-09	3.6e-08
rs7918140	10	79114120	[KCNMA1]	0.343	0.99	G/C	1.056 (1.038 - 1.076)	2.7e-09	3.6e-08
rs2573217	2	233427015	[EIF4E2]	0.251	0.998	G/A	1.062 (1.041 - 1.083)	2.7e-09	3.6e-08
rs3108615	2	233429700	[EIF4E2]	0.251	0.999	C/A	1.062 (1.041 - 1.083)	2.7e-09	3.6e-08
rs1656402	2	233426526	[EIF4E2]	0.251	0.997	C/T	1.062 (1.041 - 1.083)	2.7e-09	3.6e-08
chr2:147052144	2	147052144	[]---PABPCP2	0.387	0.972	T/A	0.947 (0.930 - 0.964)	2.7e-09	3.6e-08
rs7909999	10	79136945	[KCNMA1]	0.304	0.998	C/T	1.058 (1.039 - 1.078)	2.7e-09	3.6e-08
rs2855532	14	54419965	[BMP4]	0.443	0.989	G/A	0.949 (0.932 - 0.965)	2.7e-09	3.7e-08
rs2077930	2	233425867	[EIF4E2]	0.25	0.988	G/A	1.062 (1.041 - 1.084)	2.7e-09	3.7e-08
rs57718990	2	172662614	[SLC25A12]	0.262	0.946	T/G	0.941 (0.922 - 0.960)	2.7e-09	3.7e-08
rs4356496	16	7452205	[A2BP1]	0.192	0.975	A/G	0.935 (0.914 - 0.956)	2.7e-09	3.7e-08
rs9772649	8	60087384	TOX--[]	0.181	0.995	A/G	0.934 (0.913 - 0.955)	2.7e-09	3.7e-08
rs1656399	2	233427803	[EIF4E2]	0.251	0.999	C/T	1.062 (1.041 - 1.083)	2.7e-09	3.7e-08
rs6749955	2	233437917	EIF4E2-[]--EFHD1	0.251	1	T/G	1.062 (1.041 - 1.083)	2.8e-09	3.7e-08
rs2358432	14	54413610	DDHD1---[]-BMP4	0.475	0.895	G/C	0.946 (0.929 - 0.964)	2.8e-09	3.8e-08
rs12893484	14	54414738	DDHD1---[]-BMP4	0.455	0.973	A/G	1.055 (1.036 - 1.073)	2.8e-09	3.8e-08
rs1656400	2	233427783	[EIF4E2]	0.251	0.999	G/A	1.062 (1.041 - 1.083)	2.8e-09	3.8e-08
rs1550097	2	233428275	[EIF4E2]	0.251	1	C/T	1.062 (1.041 - 1.083)	2.8e-09	3.8e-08
rs1729254	2	233428809	[EIF4E2]	0.251	0.999	A/G	1.062 (1.041 - 1.083)	2.8e-09	3.8e-08
rs1656397	2	233428927	[EIF4E2]	0.251	0.999	G/C	1.062 (1.041 - 1.083)	2.8e-09	3.8e-08
rs1729253	2	233428740	[EIF4E2]	0.251	1	G/C	1.062 (1.041 - 1.083)	2.8e-09	3.8e-08
rs1729251	2	233428518	[EIF4E2]	0.251	1	G/A	1.062 (1.041 - 1.083)	2.8e-09	3.8e-08
rs1729252	2	233428582	[EIF4E2]	0.251	1	G/A	1.062 (1.041 - 1.083)	2.8e-09	3.8e-08
rs10824523	10	79072453	[KCNMA1]	0.371	0.994	G/C	1.055 (1.037 - 1.074)	2.8e-09	3.8e-08
rs7822365	8	60183048	TOX---[]---CA8	0.169	0.997	C/T	0.932 (0.911 - 0.954)	2.8e-09	3.8e-08
rs7074150	10	85980315	[LRIT2]	0.467	0.996	G/A	0.949 (0.933 - 0.966)	2.8e-09	3.8e-08
rs11002137	10	79124594	[KCNMA1]	0.341	0.994	T/C	1.056 (1.037 - 1.075)	2.8e-09	3.8e-08
rs11002109	10	79052563	[KCNMA1]	0.355	0.994	A/G	1.056 (1.037 - 1.075)	2.8e-09	3.8e-08
rs1190443	2	233421879	[EIF4E2]	0.235	0.903	C/T	1.066 (1.044 - 1.089)	2.8e-09	3.8e-08
rs7632381	3	141106063	[ZBTB38]	0.428	0.997	T/C	0.949 (0.932 - 0.965)	2.8e-09	3.8e-08
rs10824519	10	79068690	[KCNMA1]	0.357	0.991	G/T	1.056 (1.037 - 1.075)	2.8e-09	3.8e-08
rs6471770	8	60183720	TOX---[]---CA8	0.169	1	C/T	0.932 (0.911 - 0.954)	2.9e-09	3.9e-08
rs61867280	10	79139555	[KCNMA1]	0.304	0.997	C/T	1.058 (1.038 - 1.078)	2.9e-09	3.9e-08
rs4683605	3	141094769	[ZBTB38]	0.429	0.99	C/A	0.949 (0.932 - 0.965)	2.9e-09	3.9e-08
rs9351948	6	73573279	[KCNQ5]	0.491	0.999	A/G	0.949 (0.933 - 0.966)	2.9e-09	3.9e-08
rs11002133	10	79111391	[KCNMA1]	0.341	0.993	G/C	1.056 (1.037 - 1.075)	3e-09	4e-08
rs9678768	2	147084740	[]---PABPCP2	0.389	0.988	C/T	0.947 (0.931 - 0.965)	3e-09	4e-08
rs2573216	2	233427057	[EIF4E2]	0.247	0.979	A/G	1.063 (1.042 - 1.084)	3.1e-09	4.1e-08
rs12618785	2	147053856	[]---PABPCP2	0.402	0.948	C/G	0.947 (0.930 - 0.964)	3.1e-09	4.1e-08
rs4562752	10	85978809	PCDH21-[]-LRIT2	0.468	1	T/G	0.949 (0.933 - 0.966)	3.1e-09	4.1e-08
rs4244947	10	85978939	PCDH21-[]-LRIT2	0.468	1	G/A	0.949 (0.933 - 0.966)	3.1e-09	4.1e-08
rs6764769	3	141100280	[ZBTB38]	0.428	0.994	A/G	0.949 (0.932 - 0.965)	3.1e-09	4.1e-08
rs6471771	8	60183767	TOX---[]---CA8	0.169	0.996	T/C	0.932 (0.911 - 0.954)	3.1e-09	4.1e-08
rs55893301	2	172909764	[MAP1D]	0.309	0.776	A/C	0.938 (0.918 - 0.958)	3.1e-09	4.1e-08
rs62183809	2	172882962	[MAP1D]	0.21	0.909	C/G	0.935 (0.914 - 0.956)	3.1e-09	4.2e-08
rs5013650	8	60135459	TOX---[]---CA8	0.123	0.749	G/T	0.912 (0.884 - 0.941)	3.1e-09	4.2e-08
rs17419574	2	147070299	[]---PABPCP2	0.392	0.974	C/G	0.947 (0.930 - 0.964)	3.2e-09	4.2e-08
rs10509491	10	85977175	PCDH21[]-LRIT2	0.468	1	G/A	0.949 (0.933 - 0.966)	3.2e-09	4.2e-08
rs4933981	10	85979519	PCDH21-[]LRIT2	0.463	0.987	G/A	0.949 (0.933 - 0.966)	3.2e-09	4.3e-08
rs17563	14	54417522	[BMP4]	0.449	0.997	G/A	1.054 (1.036 - 1.072)	3.2e-09	4.3e-08
rs13068733	3	141118028	[ZBTB38]	0.428	0.989	A/G	0.949 (0.932 - 0.965)	3.2e-09	4.3e-08
rs1353386	4	81947080	C4orf22--[]-BMP3	0.17	0.99	C/A	1.072 (1.048 - 1.097)	3.2e-09	4.3e-08
rs1059341	10	85976965	[PCDH21]	0.467	0.997	A/C	0.949 (0.933 - 0.966)	3.3e-09	4.3e-08
rs17407165	10	79057223	[KCNMA1]	0.355	0.994	G/A	1.056 (1.037 - 1.075)	3.3e-09	4.3e-08
rs4683606	3	141110074	[ZBTB38]	0.429	0.992	A/G	0.949 (0.933 - 0.966)	3.3e-09	4.3e-08
rs62570654	9	71716354	FXN--[]--TJP2	0.191	0.98	G/C	1.068 (1.045 - 1.092)	3.3e-09	4.3e-08
rs1582874	3	141115219	[ZBTB38]	0.428	0.992	T/C	0.949 (0.933 - 0.966)	3.3e-09	4.4e-08
rs12547193	8	60186467	TOX---[]---CA8	0.169	0.997	G/A	0.933 (0.911 - 0.955)	3.3e-09	4.4e-08
chr2:147038604	2	147038604	[]---PABPCP2	0.382	0.946	G/A	0.946 (0.929 - 0.964)	3.3e-09	4.4e-08
rs1353387	4	81947184	C4orf22--[]-BMP3	0.17	0.989	A/G	1.072 (1.048 - 1.097)	3.4e-09	4.4e-08
rs56252347	9	71716563	FXN--[]--TJP2	0.192	0.972	G/C	1.068 (1.045 - 1.092)	3.4e-09	4.5e-08
rs10928289	2	147074317	[]---PABPCP2	0.398	0.978	T/G	0.948 (0.931 - 0.965)	3.4e-09	4.5e-08
rs762643	14	54422767	BMP4-[]---CDKN3	0.43	0.979	G/T	0.948 (0.932 - 0.965)	3.4e-09	4.5e-08
rs4933980	10	85979232	PCDH21-[]-LRIT2	0.472	0.993	T/A	0.949 (0.933 - 0.966)	3.4e-09	4.5e-08
rs7608126	2	172747588	[SLC25A12]	0.241	0.961	G/A	0.940 (0.921 - 0.960)	3.5e-09	4.6e-08
chr2:172882944	2	172882944	[MAP1D]	0.211	0.91	A/G	0.935 (0.915 - 0.956)	3.5e-09	4.6e-08
rs6471772	8	60183786	TOX---[]---CA8	0.169	0.998	A/T	0.933 (0.911 - 0.955)	3.5e-09	4.6e-08
rs28673523	8	60058546	TOX--[]	0.165	0.993	T/G	0.932 (0.910 - 0.954)	3.5e-09	4.6e-08
rs62184507	2	178656161	[PDE11A]	0.168	0.89	T/C	1.076 (1.051 - 1.103)	3.5e-09	4.6e-08
rs2381912	2	147050389	[]---PABPCP2	0.386	0.953	C/A	0.947 (0.930 - 0.964)	3.5e-09	4.6e-08
rs12362407	11	40205191	[LRRC4C]	0.266	0.994	A/G	1.060 (1.040 - 1.081)	3.6e-09	4.6e-08
chr16:7359167	16	7359167	[]--A2BP1	0.111	0.842	C/T	0.913 (0.886 - 0.941)	3.6e-09	4.7e-08
rs1656401	2	233426601	[EIF4E2]	0.256	0.97	A/G	1.062 (1.041 - 1.083)	3.6e-09	4.7e-08
chr8:60174400	8	60174400	TOX---[]---CA8	0.165	0.945	C/T	0.931 (0.908 - 0.953)	3.6e-09	4.7e-08
rs11145214	9	71716308	FXN--[]--TJP2	0.191	0.982	G/A	1.068 (1.045 - 1.091)	3.7e-09	4.8e-08
rs7692381	4	81903049	C4orf22--[]--BMP3	0.229	0.903	A/G	1.067 (1.044 - 1.090)	3.7e-09	4.8e-08
rs2969180	17	11407901	[SHISA6]	0.336	0.996	G/A	1.056 (1.037 - 1.075)	3.7e-09	4.8e-08
rs2374576	11	84638165	[DLG2]	0.491	0.994	T/C	0.949 (0.933 - 0.966)	3.7e-09	4.8e-08
rs7000999	8	60190146	TOX---[]---CA8	0.169	0.967	C/T	0.932 (0.910 - 0.954)	3.7e-09	4.8e-08
rs11145212	9	71715140	FXN--[]--TJP2	0.191	0.986	C/A	1.068 (1.045 - 1.091)	3.7e-09	4.8e-08
rs11002139	10	79129757	[KCNMA1]	0.301	0.991	G/A	1.058 (1.038 - 1.078)	3.7e-09	4.9e-08
chr8:60134659	8	60134659	TOX---[]---CA8	0.175	0.998	T/C	0.934 (0.912 - 0.955)	3.8e-09	4.9e-08
chr2:178693198	2	178693198	[PDE11A]	0.075	0.929	T/C	1.107 (1.071 - 1.144)	3.8e-09	4.9e-08
rs7583015	2	147085498	[]---PABPCP2	0.388	0.989	G/A	0.948 (0.931 - 0.965)	3.8e-09	5e-08
rs1344672	3	141125705	[ZBTB38]	0.429	0.991	C/G	0.949 (0.933 - 0.966)	3.9e-09	5e-08
rs4424615	10	85978576	PCDH21-[]-LRIT2	0.467	0.998	G/C	0.950 (0.933 - 0.966)	3.9e-09	5.1e-08
rs7625643	3	141150026	[ZBTB38]	0.407	0.872	A/G	0.945 (0.928 - 0.963)	3.9e-09	5.1e-08
rs7159662	14	54411057	DDHD1---[]-BMP4	0.436	0.95	T/C	0.948 (0.931 - 0.965)	4e-09	5.2e-08
rs4787012	16	7449996	[A2BP1]	0.192	0.981	A/G	0.936 (0.915 - 0.957)	4e-09	5.2e-08
rs10824518	10	79063542	[KCNMA1]	0.356	0.994	T/A	1.055 (1.037 - 1.074)	4.1e-09	5.2e-08
chr4:81956618	4	81956618	[BMP3]	0.035	0.977	G/A	1.148 (1.098 - 1.201)	4.1e-09	5.3e-08
rs10824520	10	79068964	[KCNMA1]	0.352	0.99	C/T	1.055 (1.037 - 1.075)	4.1e-09	5.3e-08
rs1344674	3	141125186	[ZBTB38]	0.429	0.991	A/G	0.949 (0.933 - 0.966)	4.1e-09	5.3e-08
rs10104633	8	60187823	TOX---[]---CA8	0.164	0.95	G/A	0.931 (0.908 - 0.953)	4.1e-09	5.3e-08
rs10112807	8	60190432	TOX---[]---CA8	0.169	0.952	A/G	0.932 (0.910 - 0.954)	4.1e-09	5.3e-08
rs62570652	9	71714362	FXN--[]--TJP2	0.193	0.979	T/A	1.068 (1.045 - 1.091)	4.2e-09	5.3e-08
rs10824525	10	79077271	[KCNMA1]	0.37	0.999	C/T	1.055 (1.036 - 1.073)	4.2e-09	5.3e-08
rs11145191	9	71712576	FXN--[]--TJP2	0.19	0.996	G/A	1.067 (1.044 - 1.090)	4.2e-09	5.3e-08
rs4787013	16	7450883	[A2BP1]	0.197	0.965	G/A	0.936 (0.915 - 0.957)	4.2e-09	5.4e-08
rs62183817	2	172899868	[MAP1D]	0.178	0.909	C/T	0.932 (0.910 - 0.954)	4.2e-09	5.4e-08
rs9657027	8	60188923	TOX---[]---CA8	0.164	0.947	T/C	0.931 (0.908 - 0.953)	4.2e-09	5.4e-08
rs11145193	9	71712736	FXN--[]--TJP2	0.19	0.996	T/C	1.067 (1.044 - 1.090)	4.3e-09	5.4e-08
rs11002117	10	79079748	[KCNMA1]	0.37	1	A/T	1.055 (1.036 - 1.073)	4.3e-09	5.5e-08
rs11002118	10	79080984	[KCNMA1]	0.371	0.996	C/T	1.055 (1.036 - 1.073)	4.4e-09	5.5e-08
chr4:81954572	4	81954572	[BMP3]	0.035	0.973	G/C	1.148 (1.097 - 1.201)	4.4e-09	5.6e-08
rs62570651	9	71710443	FXN--[]--TJP2	0.189	0.988	C/T	1.068 (1.045 - 1.091)	4.4e-09	5.6e-08
rs6996674	8	60131108	TOX--[]---CA8	0.175	1	G/A	0.934 (0.913 - 0.956)	4.4e-09	5.6e-08
rs2871960	3	141121814	[ZBTB38]	0.429	0.992	A/C	0.949 (0.933 - 0.966)	4.4e-09	5.6e-08
rs651237	15	35004765	GOLGA8B---[]--GJD2	0.341	0.978	C/A	0.947 (0.929 - 0.964)	4.4e-09	5.6e-08
rs7923107	10	79085683	[KCNMA1]	0.369	0.994	C/T	1.055 (1.036 - 1.074)	4.5e-09	5.6e-08
rs10099943	8	60193525	TOX---[]---CA8	0.168	0.891	G/A	0.929 (0.907 - 0.953)	4.5e-09	5.7e-08
rs493085	15	35004749	GOLGA8B---[]--GJD2	0.341	0.978	T/C	0.947 (0.929 - 0.964)	4.5e-09	5.7e-08
rs35365471	8	40760901	ZMAT4-[]---SFRP1	0.146	0.978	G/C	0.929 (0.906 - 0.952)	4.5e-09	5.7e-08
rs12439785	15	34998649	GOLGA8B---[]--GJD2	0.375	0.971	T/C	0.947 (0.931 - 0.965)	4.6e-09	5.8e-08
rs28703662	8	60051815	TOX--[]	0.165	0.961	G/A	0.931 (0.909 - 0.954)	4.6e-09	5.8e-08
rs62168423	2	147068138	[]---PABPCP2	0.452	0.982	A/G	0.949 (0.932 - 0.966)	4.6e-09	5.8e-08
rs28524585	8	60059341	TOX--[]	0.165	0.996	G/A	0.933 (0.911 - 0.955)	4.6e-09	5.8e-08
rs11682755	2	147033849	[]---PABPCP2	0.392	0.977	A/G	0.948 (0.931 - 0.965)	4.6e-09	5.8e-08
rs3796058	2	172942448	[MAP1D]	0.192	0.995	A/C	0.937 (0.917 - 0.958)	4.6e-09	5.8e-08
rs10087510	8	60056887	TOX--[]	0.166	0.991	G/A	0.933 (0.911 - 0.955)	4.7e-09	5.9e-08
rs11145204	9	71714067	FXN--[]--TJP2	0.192	0.981	T/C	1.067 (1.044 - 1.091)	4.7e-09	6e-08
rs9890185	17	11410128	[SHISA6]	0.338	0.961	C/G	1.057 (1.037 - 1.076)	4.8e-09	6e-08
rs4238881	16	7450133	[A2BP1]	0.191	0.984	A/G	0.936 (0.915 - 0.957)	4.8e-09	6e-08
rs12674861	8	60191331	TOX---[]---CA8	0.169	0.932	A/G	0.931 (0.909 - 0.954)	4.8e-09	6.1e-08
rs7817426	8	40773508	ZMAT4--[]---SFRP1	0.161	0.994	G/A	0.932 (0.910 - 0.954)	4.9e-09	6.1e-08
rs13251462	8	40763735	ZMAT4-[]---SFRP1	0.143	0.951	C/A	0.927 (0.904 - 0.951)	5e-09	6.2e-08
rs56401580	2	172759776	SLC25A12-[]--HAT1	0.257	0.894	A/G	0.940 (0.920 - 0.960)	5e-09	6.2e-08
chr4:81959468	4	81959468	[BMP3]	0.035	0.979	A/G	1.147 (1.097 - 1.200)	5e-09	6.3e-08
rs28541926	8	60076985	TOX--[]	0.154	0.901	C/T	0.928 (0.904 - 0.952)	5e-09	6.3e-08
chr4:81959746	4	81959746	[BMP3]	0.035	0.979	T/C	1.147 (1.097 - 1.200)	5.1e-09	6.3e-08
rs7925475	11	40150087	[LRRC4C]	0.465	0.969	A/T	1.054 (1.035 - 1.072)	5.2e-09	6.4e-08
rs9585318	13	100678751	ZIC2--[]--PCCA	0.444	0.999	T/C	1.053 (1.035 - 1.071)	5.2e-09	6.5e-08
rs11778933	8	60057821	TOX--[]	0.158	0.946	A/G	0.930 (0.907 - 0.953)	5.2e-09	6.5e-08
rs9298010	8	60192436	TOX---[]---CA8	0.169	0.924	A/G	0.931 (0.909 - 0.954)	5.2e-09	6.5e-08
rs7919150	10	79084781	[KCNMA1]	0.369	0.993	G/A	1.054 (1.036 - 1.073)	5.3e-09	6.6e-08
rs11145179	9	71711542	FXN--[]--TJP2	0.186	0.971	G/T	1.068 (1.045 - 1.092)	5.4e-09	6.7e-08
rs62183048	2	178648771	[PDE11A]	0.174	0.963	T/A	1.071 (1.047 - 1.096)	5.4e-09	6.7e-08
rs55864623	2	172748690	[SLC25A12]	0.236	0.957	A/G	0.940 (0.921 - 0.960)	5.5e-09	6.7e-08
rs17581439	2	172737267	[SLC25A12]	0.249	0.949	T/C	0.941 (0.922 - 0.960)	5.5e-09	6.8e-08
rs62570653	9	71714450	FXN--[]--TJP2	0.192	0.978	G/A	1.067 (1.044 - 1.090)	5.5e-09	6.8e-08
rs10963578	9	18338649	SH3GL2---[]---ADAMTSL1	0.2	0.958	G/A	0.936 (0.915 - 0.957)	5.5e-09	6.8e-08
rs4352066	16	7451726	[A2BP1]	0.191	0.999	T/G	0.937 (0.916 - 0.958)	5.6e-09	6.9e-08
rs4007665	9	18349993	SH3GL2---[]---ADAMTSL1	0.212	0.996	A/C	0.939 (0.919 - 0.959)	5.6e-09	6.9e-08
rs11145160	9	71710665	FXN--[]--TJP2	0.19	0.993	T/C	1.067 (1.044 - 1.090)	5.7e-09	7e-08
rs62183827	2	172908951	[MAP1D]	0.3	0.773	A/G	0.939 (0.919 - 0.959)	5.8e-09	7e-08
rs11002122	10	79088890	[KCNMA1]	0.372	0.96	G/A	1.055 (1.036 - 1.074)	5.8e-09	7e-08
rs1390320	4	81950138	C4orf22--[]-BMP3	0.171	0.997	A/T	1.070 (1.046 - 1.095)	5.8e-09	7.1e-08
rs1390319	4	81949978	C4orf22--[]-BMP3	0.171	0.999	C/T	1.070 (1.046 - 1.095)	5.8e-09	7.1e-08
rs1656395	2	233429254	[EIF4E2]	0.235	0.927	A/G	1.064 (1.042 - 1.087)	5.8e-09	7.1e-08
rs9585316	13	100667862	ZIC2--[]--PCCA	0.444	0.998	G/A	1.053 (1.035 - 1.071)	5.8e-09	7.1e-08
rs10501221	11	40202669	[LRRC4C]	0.268	0.98	C/T	1.060 (1.039 - 1.081)	5.9e-09	7.2e-08
chr16:7416136	16	7416136	[A2BP1]	0.183	0.962	A/T	0.934 (0.913 - 0.956)	5.9e-09	7.2e-08
rs3956541	13	100665077	ZIC2--[]--PCCA	0.444	0.997	C/T	1.053 (1.035 - 1.071)	5.9e-09	7.2e-08
rs4001011	13	100665042	ZIC2--[]--PCCA	0.444	0.997	G/A	1.053 (1.035 - 1.071)	6e-09	7.3e-08
rs7491713	13	100664646	ZIC2--[]--PCCA	0.444	0.997	T/A	1.053 (1.035 - 1.071)	6e-09	7.3e-08
rs11002123	10	79088922	[KCNMA1]	0.374	0.983	T/C	1.054 (1.036 - 1.073)	6e-09	7.3e-08
rs2071047	14	54418411	[BMP4]	0.417	0.964	G/A	1.054 (1.036 - 1.073)	6e-09	7.3e-08
rs17737083	2	147031003	[]---PABPCP2	0.387	0.958	T/C	0.948 (0.931 - 0.965)	6e-09	7.3e-08
rs8000506	13	100668993	ZIC2--[]--PCCA	0.441	0.989	C/G	1.053 (1.035 - 1.071)	6.1e-09	7.4e-08
rs11002120	10	79087031	[KCNMA1]	0.369	0.998	C/T	1.054 (1.036 - 1.073)	6.1e-09	7.4e-08
rs10509386	10	79086958	[KCNMA1]	0.369	0.998	T/C	1.054 (1.036 - 1.073)	6.1e-09	7.4e-08
rs13138132	4	81950520	C4orf22--[]-BMP3	0.171	0.997	C/A	1.070 (1.046 - 1.095)	6.1e-09	7.4e-08
chr8:60180806	8	60180806	TOX---[]---CA8	0.171	0.972	T/C	0.933 (0.912 - 0.955)	6.1e-09	7.4e-08
rs12898159	14	54415291	DDHD1---[]-BMP4	0.414	0.951	C/T	1.055 (1.036 - 1.074)	6.2e-09	7.5e-08
rs7186354	16	7454372	[A2BP1]	0.107	0.99	A/G	0.919 (0.893 - 0.946)	6.2e-09	7.6e-08
rs35859362	2	172910138	[MAP1D]	0.301	0.771	C/A	0.939 (0.919 - 0.959)	6.3e-09	7.6e-08
chr4:81966285	4	81966285	[BMP3]	0.035	0.983	C/G	1.146 (1.096 - 1.199)	6.4e-09	7.7e-08
rs10105498	8	60130240	TOX--[]---CA8	0.175	0.998	A/G	0.935 (0.913 - 0.956)	6.4e-09	7.7e-08
rs11942256	4	81970256	[BMP3]	0.035	0.968	G/A	1.146 (1.096 - 1.199)	6.4e-09	7.7e-08
rs7598166	2	147029647	[]---PABPCP2	0.39	0.974	C/G	0.948 (0.931 - 0.965)	6.4e-09	7.7e-08
rs4429048	11	40192526	[LRRC4C]	0.375	0.998	G/A	1.054 (1.036 - 1.073)	6.5e-09	7.8e-08
rs724154	13	100673616	ZIC2--[]--PCCA	0.445	0.994	G/A	1.052 (1.034 - 1.071)	6.5e-09	7.8e-08
rs59067642	2	172908331	[MAP1D]	0.3	0.772	G/T	0.939 (0.919 - 0.959)	6.5e-09	7.8e-08
rs9517950	13	100656544	ZIC2--[]--PCCA	0.444	0.994	G/A	1.052 (1.034 - 1.071)	6.6e-09	7.9e-08
rs4786154	16	7451353	[A2BP1]	0.191	0.998	A/G	0.937 (0.917 - 0.958)	6.6e-09	7.9e-08
rs6737876	2	172926676	[MAP1D]	0.227	0.95	G/A	0.940 (0.920 - 0.960)	6.6e-09	7.9e-08
rs10824526	10	79083871	[KCNMA1]	0.371	0.991	C/T	1.054 (1.036 - 1.073)	6.6e-09	8e-08
rs11035726	11	40197646	[LRRC4C]	0.284	0.991	A/G	1.058 (1.038 - 1.078)	6.7e-09	8e-08
rs8043821	16	7456865	[A2BP1]	0.108	0.961	C/T	0.919 (0.892 - 0.946)	6.7e-09	8e-08
rs11002126	10	79095025	[KCNMA1]	0.331	0.992	C/T	1.055 (1.036 - 1.075)	6.7e-09	8e-08
rs11776113	8	40749960	[ZMAT4]	0.15	0.985	C/T	0.930 (0.908 - 0.953)	6.7e-09	8e-08
rs10933397	2	233374096	ECEL1--[]--CHRND	0.445	0.896	A/G	0.947 (0.930 - 0.965)	6.8e-09	8.1e-08
rs4069737	9	71701174	FXN-[]--TJP2	0.189	1	T/C	1.066 (1.044 - 1.090)	6.8e-09	8.1e-08
rs56760518	2	178649805	[PDE11A]	0.17	0.951	A/C	1.072 (1.047 - 1.097)	6.8e-09	8.1e-08
rs4306527	16	7421353	[A2BP1]	0.189	0.972	C/G	0.936 (0.915 - 0.957)	6.9e-09	8.2e-08
rs7001175	8	60190250	TOX---[]---CA8	0.196	0.96	C/T	0.937 (0.916 - 0.958)	6.9e-09	8.2e-08
rs10089184	8	60185674	TOX---[]---CA8	0.197	0.999	C/T	0.938 (0.917 - 0.958)	6.9e-09	8.2e-08
rs11200922	10	85961758	[PCDH21]	0.45	0.989	A/G	0.950 (0.934 - 0.967)	6.9e-09	8.2e-08
rs9298009	8	60187644	TOX---[]---CA8	0.197	0.998	G/T	0.938 (0.917 - 0.958)	7e-09	8.3e-08
rs7038541	9	71700460	FXN-[]--TJP2	0.189	0.999	T/C	1.066 (1.044 - 1.090)	7e-09	8.3e-08
rs9298008	8	60187289	TOX---[]---CA8	0.197	1	T/C	0.938 (0.917 - 0.959)	7e-09	8.3e-08
rs62183050	2	178649968	[PDE11A]	0.171	0.955	C/T	1.071 (1.047 - 1.097)	7e-09	8.4e-08
rs9513687	13	100655712	ZIC2--[]--PCCA	0.442	0.986	C/T	1.053 (1.034 - 1.071)	7.1e-09	8.4e-08
rs12541029	8	60066853	TOX--[]	0.169	0.995	A/T	0.934 (0.913 - 0.956)	7.1e-09	8.4e-08
rs4377173	16	7455781	[A2BP1]	0.107	0.999	T/G	0.920 (0.894 - 0.946)	7.1e-09	8.4e-08
rs28424136	8	60062184	TOX--[]	0.169	0.996	T/C	0.934 (0.913 - 0.956)	7.2e-09	8.5e-08
rs4329263	8	60190929	TOX---[]---CA8	0.192	0.918	G/C	0.935 (0.913 - 0.956)	7.2e-09	8.5e-08
rs62183776	2	172858117	HAT1-[]-MAP1D	0.187	0.903	C/T	0.934 (0.912 - 0.956)	7.2e-09	8.5e-08
rs2969205	17	11422262	[SHISA6]	0.489	0.993	C/T	1.052 (1.034 - 1.070)	7.2e-09	8.5e-08
rs8059011	16	7456647	[A2BP1]	0.108	0.965	G/C	0.919 (0.893 - 0.946)	7.2e-09	8.5e-08
rs12877142	13	100653540	ZIC2--[]--PCCA	0.444	0.993	G/A	1.052 (1.034 - 1.071)	7.2e-09	8.6e-08
rs788161	2	172926671	[MAP1D]	0.227	0.949	C/T	0.940 (0.920 - 0.960)	7.2e-09	8.6e-08
rs10104395	8	60187754	TOX---[]---CA8	0.197	0.995	C/T	0.938 (0.917 - 0.958)	7.3e-09	8.6e-08
rs788164	2	172913390	[MAP1D]	0.233	0.977	C/G	0.941 (0.922 - 0.961)	7.3e-09	8.7e-08
chr8:60063767	8	60063767	TOX--[]	0.169	0.995	C/A	0.934 (0.913 - 0.956)	7.4e-09	8.7e-08
rs11035727	11	40197787	[LRRC4C]	0.282	0.999	T/C	1.058 (1.038 - 1.078)	7.4e-09	8.7e-08
rs9969525	8	40751704	[ZMAT4]	0.15	0.988	G/A	0.931 (0.908 - 0.954)	7.4e-09	8.8e-08
rs10509385	10	79086859	[KCNMA1]	0.334	0.999	A/G	1.055 (1.036 - 1.074)	7.5e-09	8.8e-08
rs12997670	2	147066599	[]---PABPCP2	0.443	0.972	G/A	0.949 (0.933 - 0.966)	7.6e-09	8.9e-08
chr4:81973386	4	81973386	[BMP3]	0.035	0.982	T/C	1.146 (1.095 - 1.199)	7.6e-09	9e-08
rs10762758	10	79146231	[KCNMA1]	0.302	0.993	A/G	1.057 (1.037 - 1.076)	7.6e-09	9e-08
rs10509387	10	79099120	[KCNMA1]	0.366	0.987	C/T	1.054 (1.035 - 1.073)	7.7e-09	9e-08
chr2:172751761	2	172751761	SLC25A12[]--HAT1	0.232	0.938	G/A	0.940 (0.920 - 0.960)	7.7e-09	9e-08
rs10824527	10	79088004	[KCNMA1]	0.369	0.996	T/C	1.054 (1.035 - 1.073)	7.7e-09	9e-08
rs11002149	10	79148664	[KCNMA1]	0.302	0.993	G/A	1.056 (1.037 - 1.076)	7.7e-09	9e-08
rs62183828	2	172909277	[MAP1D]	0.3	0.773	C/T	0.939 (0.919 - 0.959)	7.7e-09	9e-08
rs16924700	8	60076399	TOX--[]	0.168	0.992	G/A	0.934 (0.912 - 0.956)	7.7e-09	9.1e-08
chr4:81965334	4	81965334	[BMP3]	0.036	0.95	C/T	1.145 (1.095 - 1.198)	7.7e-09	9.1e-08
rs7043526	9	71708485	FXN--[]--TJP2	0.191	0.987	C/G	1.066 (1.043 - 1.090)	7.8e-09	9.1e-08
rs1371457	10	79147833	[KCNMA1]	0.302	0.993	C/A	1.056 (1.037 - 1.076)	7.8e-09	9.1e-08
rs7001107	8	60190044	TOX---[]---CA8	0.197	0.946	G/A	0.936 (0.916 - 0.958)	8e-09	9.3e-08
rs9585327	13	100689354	ZIC2--[]--PCCA	0.442	0.988	G/A	1.052 (1.034 - 1.071)	8e-09	9.3e-08
rs11002121	10	79087619	[KCNMA1]	0.335	0.998	T/A	1.055 (1.036 - 1.074)	8.3e-09	9.6e-08
rs62168421	2	147064875	[]---PABPCP2	0.435	0.977	T/A	0.949 (0.933 - 0.966)	8.3e-09	9.7e-08
rs11939401	4	80818417	GK2---[]--ANTXR2	0.203	0.999	C/T	0.939 (0.919 - 0.959)	8.4e-09	9.7e-08
chr4:81977699	4	81977699	[BMP3]	0.037	0.92	T/C	1.146 (1.095 - 1.200)	8.4e-09	9.8e-08
rs2855530	14	54421917	BMP4[]---CDKN3	0.489	0.989	C/G	0.950 (0.934 - 0.967)	8.5e-09	9.9e-08
rs9517948	13	100650708	ZIC2--[]--PCCA	0.445	0.995	C/T	1.052 (1.034 - 1.070)	8.6e-09	9.9e-08
rs11002150	10	79151308	[KCNMA1]	0.303	0.987	T/C	1.056 (1.037 - 1.076)	8.6e-09	1e-07
rs2969230	17	11419528	[SHISA6]	0.49	0.997	T/C	1.052 (1.034 - 1.070)	8.6e-09	1e-07
rs60748325	2	178627441	[PDE11A]	0.054	0.977	G/A	1.119 (1.078 - 1.162)	8.8e-09	1e-07
rs10824516	10	79052066	[KCNMA1]	0.346	0.992	G/A	1.054 (1.036 - 1.073)	8.8e-09	1e-07
rs28471081	16	7414383	[A2BP1]	0.21	0.872	A/G	0.935 (0.914 - 0.957)	8.8e-09	1e-07
rs2572087	2	147042519	[]---PABPCP2	0.436	0.966	A/C	0.949 (0.932 - 0.966)	8.8e-09	1e-07
rs2761882	14	54420309	[BMP4]	0.485	0.958	T/C	0.950 (0.933 - 0.967)	8.9e-09	1e-07
rs62168422	2	147065028	[]---PABPCP2	0.443	0.983	T/C	0.950 (0.933 - 0.967)	8.9e-09	1e-07
rs4453892	4	80841462	GK2---[]--ANTXR2	0.203	0.952	T/G	0.938 (0.917 - 0.959)	8.9e-09	1e-07
rs35334145	8	40757402	ZMAT4-[]---SFRP1	0.131	0.905	C/T	0.924 (0.899 - 0.949)	9.1e-09	1e-07
rs16865769	2	178624939	[PDE11A]	0.054	0.978	A/G	1.119 (1.078 - 1.162)	9.2e-09	1.1e-07
rs7747	4	80827062	GK2---[]--ANTXR2	0.201	0.998	C/T	0.939 (0.919 - 0.959)	9.3e-09	1.1e-07
rs6440008	3	141154542	[ZBTB38]	0.359	0.872	T/C	0.945 (0.927 - 0.964)	9.3e-09	1.1e-07
rs2552546	2	147054952	[]---PABPCP2	0.451	0.998	C/T	0.950 (0.934 - 0.967)	9.3e-09	1.1e-07
rs6704720	2	178624304	[PDE11A]	0.053	0.972	A/G	1.120 (1.078 - 1.163)	9.4e-09	1.1e-07
rs62182425	2	172755947	SLC25A12-[]--HAT1	0.182	0.887	C/A	0.933 (0.912 - 0.956)	9.5e-09	1.1e-07
rs4943906	11	84638826	[DLG2]	0.494	0.985	T/A	0.951 (0.934 - 0.967)	9.5e-09	1.1e-07
chr2:178619952	2	178619952	[PDE11A]	0.055	0.961	G/A	1.119 (1.077 - 1.162)	9.8e-09	1.1e-07
rs56275355	2	172710180	[SLC25A12]	0.243	0.993	G/A	0.943 (0.924 - 0.962)	9.8e-09	1.1e-07
rs62183853	2	172932333	[MAP1D]	0.181	0.943	G/A	0.935 (0.914 - 0.957)	9.9e-09	1.1e-07
rs4354407	9	18338294	SH3GL2---[]---ADAMTSL1	0.207	0.983	T/A	0.939 (0.919 - 0.959)	9.9e-09	1.1e-07
chr4:80843793	4	80843793	GK2---[]--ANTXR2	0.199	0.975	G/T	0.938 (0.918 - 0.959)	9.9e-09	1.1e-07
rs10088994	8	60185632	TOX---[]---CA8	0.198	0.989	A/T	0.938 (0.918 - 0.959)	1e-08	1.1e-07
chr8:60080075	8	60080075	TOX--[]	0.156	0.918	G/T	0.930 (0.907 - 0.954)	1e-08	1.1e-07
rs12550554	8	60075097	TOX--[]	0.169	0.994	T/G	0.935 (0.913 - 0.957)	1e-08	1.1e-07
rs2969231	17	11420461	[SHISA6]	0.488	0.987	T/G	1.052 (1.034 - 1.070)	1e-08	1.1e-07
chr2:172628752	2	172628752	DYNC1I2--[]--SLC25A12	0.244	0.991	C/G	0.943 (0.924 - 0.962)	1e-08	1.2e-07
rs10788333	10	85960149	[PCDH21]	0.451	0.987	C/A	0.951 (0.934 - 0.967)	1e-08	1.2e-07
rs57877880	2	178622903	[PDE11A]	0.054	0.979	T/C	1.119 (1.077 - 1.162)	1e-08	1.2e-07
rs11674586	2	147056277	[]---PABPCP2	0.443	0.995	T/G	0.950 (0.934 - 0.967)	1e-08	1.2e-07
rs4933976	10	85960668	[PCDH21]	0.452	0.988	A/G	0.951 (0.934 - 0.967)	1e-08	1.2e-07
rs9513696	13	100693002	ZIC2--[]--PCCA	0.444	0.994	G/A	1.052 (1.034 - 1.070)	1e-08	1.2e-07
rs11780357	8	60128208	TOX--[]---CA8	0.176	0.983	T/C	0.935 (0.914 - 0.957)	1.1e-08	1.2e-07
rs4786152	16	7450589	[A2BP1]	0.195	0.981	G/A	0.938 (0.917 - 0.959)	1.1e-08	1.2e-07
rs10504286	8	60078682	TOX--[]	0.169	0.995	G/C	0.935 (0.913 - 0.957)	1.1e-08	1.2e-07
chr8:60078314	8	60078314	TOX--[]	0.169	0.995	G/T	0.935 (0.913 - 0.957)	1.1e-08	1.2e-07
rs7017099	8	60193026	TOX---[]---CA8	0.195	0.906	G/A	0.935 (0.914 - 0.957)	1.1e-08	1.2e-07
rs10788334	10	85960296	[PCDH21]	0.452	0.988	C/T	0.951 (0.934 - 0.967)	1.1e-08	1.2e-07
rs6905196	6	129793971	[LAMA2]	0.427	0.999	A/G	0.950 (0.934 - 0.967)	1.1e-08	1.2e-07
chr4:81978176	4	81978176	[BMP3]	0.038	0.876	A/G	1.146 (1.095 - 1.200)	1.1e-08	1.2e-07
rs7193878	16	7454700	[A2BP1]	0.109	0.983	C/T	0.921 (0.895 - 0.948)	1.1e-08	1.2e-07
rs6733867	2	147076910	[]---PABPCP2	0.439	0.983	T/C	0.950 (0.933 - 0.967)	1.1e-08	1.2e-07
chr2:178586977	2	178586977	[PDE11A]	0.05	0.957	G/T	1.123 (1.080 - 1.168)	1.1e-08	1.2e-07
rs10824515	10	79051776	[KCNMA1]	0.347	0.996	G/C	1.054 (1.035 - 1.073)	1.1e-08	1.2e-07
rs6569603	6	129793717	[LAMA2]	0.427	1	C/A	0.950 (0.934 - 0.967)	1.1e-08	1.2e-07
rs2381913	2	147053296	[]---PABPCP2	0.44	0.986	G/T	0.950 (0.934 - 0.967)	1.1e-08	1.2e-07
rs7033409	9	71673916	[FXN]	0.186	0.87	G/A	1.071 (1.046 - 1.096)	1.1e-08	1.3e-07
rs17486753	10	79090112	[KCNMA1]	0.365	0.981	T/A	1.054 (1.035 - 1.073)	1.1e-08	1.3e-07
rs6534642	4	80829121	GK2---[]--ANTXR2	0.201	0.997	C/T	0.939 (0.919 - 0.960)	1.1e-08	1.3e-07
rs4933975	10	85960395	[PCDH21]	0.452	0.988	A/G	0.951 (0.934 - 0.967)	1.1e-08	1.3e-07
rs62182432	2	172774731	SLC25A12--[]-HAT1	0.185	0.897	C/T	0.934 (0.913 - 0.957)	1.1e-08	1.3e-07
rs7153666	14	54435054	BMP4--[]---CDKN3	0.36	0.574	A/C	0.933 (0.911 - 0.956)	1.2e-08	1.3e-07
rs4924128	15	34986185	GOLGA8B---[]--GJD2	0.385	0.999	T/C	0.950 (0.933 - 0.967)	1.2e-08	1.3e-07
rs11779864	8	40759408	ZMAT4-[]---SFRP1	0.151	0.989	C/T	0.932 (0.909 - 0.955)	1.2e-08	1.3e-07
rs12613585	2	147003412	[]---PABPCP2	0.395	0.996	T/C	0.950 (0.933 - 0.967)	1.2e-08	1.3e-07
rs12623112	2	147003347	[]---PABPCP2	0.395	0.996	G/A	0.950 (0.933 - 0.967)	1.2e-08	1.3e-07
rs11002108	10	79043417	[KCNMA1]	0.347	0.992	A/G	1.054 (1.035 - 1.073)	1.2e-08	1.3e-07
rs58408943	2	178620964	[PDE11A]	0.053	0.981	A/C	1.118 (1.077 - 1.161)	1.2e-08	1.3e-07
chr8:60080591	8	60080591	TOX--[]	0.169	0.995	C/T	0.935 (0.913 - 0.957)	1.2e-08	1.3e-07
rs3821009	2	178682471	[PDE11A]	0.083	0.984	C/T	1.095 (1.062 - 1.129)	1.2e-08	1.3e-07
rs57427125	2	178620892	[PDE11A]	0.053	0.981	T/C	1.118 (1.077 - 1.161)	1.2e-08	1.3e-07
rs4786156	16	7452999	[A2BP1]	0.198	0.97	G/A	0.938 (0.918 - 0.959)	1.2e-08	1.3e-07
rs11596489	10	79054560	[KCNMA1]	0.348	0.995	C/T	1.054 (1.035 - 1.073)	1.2e-08	1.3e-07
rs8032967	15	34987149	GOLGA8B---[]--GJD2	0.38	0.992	C/G	0.950 (0.933 - 0.967)	1.2e-08	1.3e-07
rs2461367	15	34990604	GOLGA8B---[]--GJD2	0.373	0.999	T/C	0.950 (0.933 - 0.967)	1.2e-08	1.3e-07
rs57242051	2	178622986	[PDE11A]	0.052	0.958	T/C	1.120 (1.078 - 1.164)	1.2e-08	1.3e-07
chr15:79385039	15	79385039	RASGRF1-[]---ANKRD34C	0.255	0.945	C/T	1.061 (1.039 - 1.082)	1.2e-08	1.3e-07
rs10113240	8	60122973	TOX--[]---CA8	0.175	0.989	T/C	0.936 (0.914 - 0.957)	1.2e-08	1.4e-07
chr8:60080694	8	60080694	TOX--[]	0.169	0.995	T/A	0.935 (0.914 - 0.957)	1.2e-08	1.4e-07
rs10497488	2	178620577	[PDE11A]	0.053	0.975	G/T	1.119 (1.077 - 1.162)	1.2e-08	1.4e-07
rs2761887	14	54425052	BMP4-[]---CDKN3	0.429	0.992	A/C	0.950 (0.934 - 0.967)	1.2e-08	1.4e-07
rs11002125	10	79091401	[KCNMA1]	0.37	0.989	A/T	1.053 (1.035 - 1.072)	1.2e-08	1.4e-07
chr2:178675373	2	178675373	[PDE11A]	0.083	0.955	G/A	1.096 (1.062 - 1.131)	1.3e-08	1.4e-07
rs11623717	14	54414132	DDHD1---[]-BMP4	0.424	0.954	A/G	1.053 (1.035 - 1.072)	1.3e-08	1.4e-07
rs4924125	15	34985984	GOLGA8B---[]--GJD2	0.385	0.999	T/A	0.950 (0.933 - 0.967)	1.3e-08	1.4e-07
chr2:178695260	2	178695260	[PDE11A]	0.084	0.998	G/A	1.093 (1.061 - 1.127)	1.3e-08	1.4e-07
rs62168384	2	147022563	[]---PABPCP2	0.398	0.98	T/C	0.950 (0.933 - 0.967)	1.3e-08	1.4e-07
rs11692798	2	146997640	[]---PABPCP2	0.395	1	C/T	0.950 (0.933 - 0.967)	1.3e-08	1.4e-07
rs4690125	4	80832600	GK2---[]--ANTXR2	0.201	0.995	G/C	0.939 (0.919 - 0.960)	1.3e-08	1.4e-07
rs4338818	16	7449675	[A2BP1]	0.11	0.965	C/G	0.921 (0.895 - 0.948)	1.3e-08	1.4e-07
chr2:178675074	2	178675074	[PDE11A]	0.083	0.954	C/A	1.096 (1.062 - 1.131)	1.3e-08	1.4e-07
rs3821093	2	172694587	[SLC25A12]	0.246	0.998	C/T	0.944 (0.925 - 0.963)	1.3e-08	1.4e-07
rs1946812	2	178674935	[PDE11A]	0.083	0.954	G/A	1.096 (1.062 - 1.131)	1.3e-08	1.4e-07
rs3770043	2	178618594	[PDE11A]	0.053	0.983	A/G	1.118 (1.076 - 1.161)	1.3e-08	1.4e-07
rs2870111	15	79403585	RASGRF1--[]---ANKRD34C	0.4	0.989	C/T	1.053 (1.034 - 1.071)	1.3e-08	1.4e-07
chr2:178673425	2	178673425	[PDE11A]	0.083	0.953	A/C	1.096 (1.062 - 1.131)	1.3e-08	1.4e-07
chr2:178669674	2	178669674	[PDE11A]	0.083	0.951	C/G	1.096 (1.063 - 1.131)	1.3e-08	1.4e-07
chr2:178671155	2	178671155	[PDE11A]	0.083	0.952	C/A	1.096 (1.062 - 1.131)	1.3e-08	1.4e-07
chr2:178666137	2	178666137	[PDE11A]	0.083	0.95	A/G	1.096 (1.063 - 1.131)	1.3e-08	1.4e-07
chr2:178671583	2	178671583	[PDE11A]	0.083	0.952	A/G	1.096 (1.062 - 1.131)	1.3e-08	1.4e-07
chr2:178672250	2	178672250	[PDE11A]	0.083	0.952	C/A	1.096 (1.062 - 1.131)	1.3e-08	1.4e-07
rs16865791	2	178668000	[PDE11A]	0.083	0.95	C/A	1.096 (1.063 - 1.131)	1.3e-08	1.5e-07
rs62183852	2	172926211	[MAP1D]	0.231	0.986	T/G	0.942 (0.923 - 0.962)	1.3e-08	1.5e-07
rs6495708	15	34985414	GOLGA8B---[]--GJD2	0.385	1	C/T	0.950 (0.933 - 0.967)	1.3e-08	1.5e-07
chr2:147041325	2	147041325	[]---PABPCP2	0.437	0.969	C/T	0.950 (0.933 - 0.967)	1.3e-08	1.5e-07
rs6993011	8	40760010	ZMAT4-[]---SFRP1	0.151	0.988	A/G	0.932 (0.909 - 0.955)	1.4e-08	1.5e-07
rs62183851	2	172925252	[MAP1D]	0.18	0.945	C/T	0.936 (0.914 - 0.958)	1.4e-08	1.5e-07
rs12053046	2	172673399	[SLC25A12]	0.244	0.994	A/G	0.943 (0.924 - 0.963)	1.4e-08	1.5e-07
rs1994990	4	81956924	[BMP3]	0.164	0.999	C/T	1.070 (1.046 - 1.095)	1.4e-08	1.5e-07
rs2868126	4	81954710	[BMP3]	0.164	0.996	A/T	1.070 (1.046 - 1.095)	1.4e-08	1.5e-07
rs6746679	2	147046592	[]---PABPCP2	0.44	0.974	A/G	0.950 (0.933 - 0.967)	1.4e-08	1.5e-07
rs11691277	2	147026854	[]---PABPCP2	0.394	0.985	C/A	0.950 (0.933 - 0.967)	1.4e-08	1.5e-07
rs1106107	4	81953745	[BMP3]	0.164	0.995	A/G	1.070 (1.046 - 1.095)	1.4e-08	1.5e-07
rs2969206	17	11422725	[SHISA6]	0.484	0.98	G/A	1.051 (1.033 - 1.070)	1.4e-08	1.5e-07
chr8:60172619	8	60172619	TOX---[]---CA8	0.151	0.962	A/G	0.932 (0.909 - 0.955)	1.4e-08	1.5e-07
chr2:178692588	2	178692588	[PDE11A]	0.084	0.998	T/C	1.093 (1.060 - 1.127)	1.4e-08	1.5e-07
rs4792146	17	11432252	[SHISA6]	0.491	0.997	G/A	1.051 (1.033 - 1.069)	1.4e-08	1.5e-07
rs7073076	10	85962650	[PCDH21]	0.442	0.974	T/G	0.951 (0.934 - 0.967)	1.4e-08	1.5e-07
rs7690697	4	80836126	GK2---[]--ANTXR2	0.202	0.993	C/G	0.939 (0.919 - 0.960)	1.4e-08	1.5e-07
rs2028099	15	34985743	GOLGA8B---[]--GJD2	0.381	0.987	C/G	0.950 (0.933 - 0.967)	1.4e-08	1.5e-07
rs10837357	11	40202430	[LRRC4C]	0.296	0.912	G/T	1.059 (1.038 - 1.080)	1.4e-08	1.5e-07
rs7153662	14	54435049	BMP4--[]---CDKN3	0.36	0.576	A/G	0.934 (0.912 - 0.956)	1.4e-08	1.6e-07
rs12358397	10	79067053	[KCNMA1]	0.348	0.996	A/G	1.053 (1.035 - 1.072)	1.5e-08	1.6e-07
rs10107539	8	60047480	TOX--[]	0.174	0.963	G/A	0.935 (0.913 - 0.957)	1.5e-08	1.6e-07
rs4291918	16	7419121	[A2BP1]	0.185	0.958	C/G	0.936 (0.915 - 0.958)	1.5e-08	1.6e-07
rs3770455	2	172667895	[SLC25A12]	0.244	0.995	G/A	0.943 (0.925 - 0.963)	1.5e-08	1.6e-07
rs59911830	2	178691219	[PDE11A]	0.084	0.998	G/A	1.093 (1.060 - 1.127)	1.5e-08	1.6e-07
rs58865714	2	147001357	[]---PABPCP2	0.381	0.949	C/T	0.949 (0.931 - 0.966)	1.5e-08	1.6e-07
chr2:178608411	2	178608411	[PDE11A]	0.046	0.959	A/G	1.127 (1.082 - 1.174)	1.5e-08	1.6e-07
rs2193113	17	11431128	[SHISA6]	0.491	0.993	A/C	1.051 (1.033 - 1.069)	1.5e-08	1.6e-07
rs7685593	4	80844300	GK2---[]--ANTXR2	0.204	0.986	C/T	0.940 (0.919 - 0.960)	1.5e-08	1.6e-07
rs12355027	10	79066773	[KCNMA1]	0.348	0.996	C/T	1.053 (1.035 - 1.072)	1.5e-08	1.6e-07
rs3770448	2	172692265	[SLC25A12]	0.246	0.999	A/G	0.944 (0.925 - 0.963)	1.5e-08	1.6e-07
rs11144937	9	71665136	[FXN]	0.186	0.912	A/G	1.068 (1.044 - 1.093)	1.5e-08	1.6e-07
rs3770050	2	178695996	[PDE11A]	0.084	0.997	A/G	1.093 (1.060 - 1.127)	1.5e-08	1.6e-07
chr4:81978791	4	81978791	BMP3[]--PRKG2	0.037	0.851	A/G	1.148 (1.096 - 1.204)	1.5e-08	1.6e-07
rs7172748	15	34987299	GOLGA8B---[]--GJD2	0.388	0.991	A/G	0.950 (0.933 - 0.967)	1.6e-08	1.7e-07
rs61911825	11	40189405	[LRRC4C]	0.038	0.502	A/T	1.198 (1.126 - 1.274)	1.6e-08	1.7e-07
chr2:178607461	2	178607461	[PDE11A]	0.052	0.994	G/T	1.117 (1.076 - 1.160)	1.6e-08	1.7e-07
chr8:60158183	8	60158183	TOX---[]---CA8	0.124	0.992	T/C	0.927 (0.903 - 0.952)	1.6e-08	1.7e-07
rs12618762	2	147044636	[]---PABPCP2	0.437	0.974	T/A	0.950 (0.934 - 0.967)	1.6e-08	1.7e-07
chr8:60157887	8	60157887	TOX---[]---CA8	0.124	0.992	C/T	0.927 (0.903 - 0.952)	1.6e-08	1.7e-07
rs7339265	13	100774622	[PCCA]	0.417	0.976	C/G	0.950 (0.934 - 0.967)	1.6e-08	1.7e-07
rs17736777	2	147022817	[]---PABPCP2	0.393	0.984	G/C	0.950 (0.933 - 0.967)	1.6e-08	1.7e-07
rs16865764	2	178623306	[PDE11A]	0.055	0.978	A/G	1.115 (1.074 - 1.157)	1.6e-08	1.7e-07
rs1347190	13	100648099	ZIC2-[]--PCCA	0.441	0.984	A/G	1.051 (1.033 - 1.070)	1.6e-08	1.7e-07
rs58868970	2	147043977	[]---PABPCP2	0.437	0.973	C/T	0.950 (0.934 - 0.967)	1.6e-08	1.7e-07
rs3770449	2	172692048	[SLC25A12]	0.246	0.999	C/T	0.944 (0.925 - 0.963)	1.6e-08	1.7e-07
rs55957712	2	172587956	[DYNC1I2]	0.242	0.969	C/T	0.943 (0.924 - 0.962)	1.6e-08	1.7e-07
rs6996132	8	60043130	TOX--[]	0.119	1	C/T	0.926 (0.902 - 0.951)	1.6e-08	1.7e-07
rs3821007	2	178623124	[PDE11A]	0.055	0.978	A/G	1.115 (1.074 - 1.157)	1.6e-08	1.7e-07
rs4562302	8	60173691	TOX---[]---CA8	0.151	0.961	T/A	0.932 (0.909 - 0.955)	1.6e-08	1.7e-07
rs11157993	14	54411696	DDHD1---[]-BMP4	0.425	0.956	G/A	1.053 (1.034 - 1.071)	1.7e-08	1.7e-07
rs3765167	2	172693944	[SLC25A12]	0.246	1	A/G	0.944 (0.925 - 0.963)	1.7e-08	1.8e-07
rs7584258	2	172659836	[SLC25A12]	0.243	0.992	A/G	0.944 (0.925 - 0.963)	1.7e-08	1.8e-07
rs4412358	8	60173581	TOX---[]---CA8	0.151	0.961	C/T	0.932 (0.909 - 0.955)	1.7e-08	1.8e-07
rs3736499	2	172690418	[SLC25A12]	0.245	0.998	C/T	0.944 (0.925 - 0.963)	1.7e-08	1.8e-07
rs2572077	2	147052244	[]---PABPCP2	0.455	0.98	C/A	0.951 (0.934 - 0.968)	1.7e-08	1.8e-07
rs10810957	9	18332000	SH3GL2---[]---ADAMTSL1	0.208	0.998	T/C	0.940 (0.920 - 0.961)	1.7e-08	1.8e-07
rs61334857	2	178622755	[PDE11A]	0.055	0.979	T/G	1.115 (1.074 - 1.157)	1.7e-08	1.8e-07
chr2:178686598	2	178686598	[PDE11A]	0.084	0.999	A/G	1.093 (1.060 - 1.126)	1.7e-08	1.8e-07
rs13029540	2	233378176	ECEL1--[]--CHRND	0.428	0.894	T/C	0.949 (0.931 - 0.966)	1.7e-08	1.8e-07
rs17474781	13	100649197	ZIC2--[]--PCCA	0.446	0.998	T/G	1.051 (1.033 - 1.069)	1.7e-08	1.8e-07
rs3770047	2	178685534	[PDE11A]	0.084	1	A/G	1.092 (1.060 - 1.126)	1.7e-08	1.8e-07
rs7828543	8	60171652	TOX---[]---CA8	0.151	0.963	A/G	0.932 (0.909 - 0.955)	1.7e-08	1.8e-07
rs58355920	2	178684897	[PDE11A]	0.084	0.999	A/T	1.092 (1.060 - 1.126)	1.8e-08	1.8e-07
rs7936167	11	40156059	[LRRC4C]	0.154	0.998	T/C	1.070 (1.046 - 1.096)	1.8e-08	1.8e-07
rs8031068	15	34982578	GOLGA8B---[]--GJD2	0.385	0.981	G/A	0.950 (0.933 - 0.967)	1.8e-08	1.9e-07
rs3765166	2	172693780	[SLC25A12]	0.246	1	G/A	0.944 (0.925 - 0.963)	1.8e-08	1.9e-07
rs10012113	4	80842492	GK2---[]--ANTXR2	0.203	0.989	C/T	0.940 (0.920 - 0.961)	1.8e-08	1.9e-07
rs62168392	2	147052237	[]---PABPCP2	0.436	0.959	T/C	0.950 (0.933 - 0.967)	1.8e-08	1.9e-07
rs62182424	2	172751723	SLC25A12[]--HAT1	0.182	0.869	C/G	0.934 (0.912 - 0.957)	1.8e-08	1.9e-07
rs2969195	17	11429715	[SHISA6]	0.49	0.992	T/A	1.051 (1.033 - 1.069)	1.8e-08	1.9e-07
rs36094859	10	85993087	[LRIT1]	0.08	0.96	G/A	1.097 (1.062 - 1.132)	1.8e-08	1.9e-07
rs12620126	2	172647617	[SLC25A12]	0.244	0.998	T/A	0.944 (0.925 - 0.963)	1.8e-08	1.9e-07
rs1316976	6	73572196	[KCNQ5]	0.494	0.997	A/C	0.952 (0.936 - 0.968)	1.8e-08	1.9e-07
rs55791993	2	172911712	[MAP1D]	0.234	0.971	A/G	0.943 (0.923 - 0.962)	1.9e-08	1.9e-07
rs1190435	2	233424106	[EIF4E2]	0.166	0.628	A/G	1.087 (1.056 - 1.119)	1.9e-08	2e-07
chr2:178680729	2	178680729	[PDE11A]	0.084	0.994	G/C	1.093 (1.060 - 1.126)	1.9e-08	2e-07
rs12281232	11	40155064	[LRRC4C]	0.155	0.999	T/G	1.070 (1.045 - 1.096)	1.9e-08	2e-07
chr2:178678891	2	178678891	[PDE11A]	0.084	0.989	G/T	1.093 (1.060 - 1.127)	1.9e-08	2e-07
rs892251	13	100647612	ZIC2-[]--PCCA	0.446	0.999	A/G	1.051 (1.033 - 1.069)	1.9e-08	2e-07
rs61190950	2	178683867	[PDE11A]	0.084	0.999	T/C	1.092 (1.060 - 1.126)	1.9e-08	2e-07
rs3821008	2	178682329	[PDE11A]	0.084	0.996	T/A	1.092 (1.060 - 1.126)	1.9e-08	2e-07
rs1843303	3	4185124	LRRN1---[]---SETMAR	0.303	0.981	T/C	1.055 (1.036 - 1.075)	2e-08	2e-07
rs7686901	4	80837708	GK2---[]--ANTXR2	0.202	0.989	G/T	0.940 (0.920 - 0.961)	2e-08	2e-07
rs1190436	2	233424096	[EIF4E2]	0.172	0.646	G/A	1.084 (1.054 - 1.115)	2e-08	2e-07
chr8:60171275	8	60171275	TOX---[]---CA8	0.152	0.954	G/A	0.932 (0.909 - 0.956)	2e-08	2e-07
rs7827924	8	60088567	TOX--[]	0.169	0.995	A/C	0.936 (0.914 - 0.958)	2e-08	2e-07
rs788163	2	172931559	[MAP1D]	0.27	0.998	A/C	0.946 (0.928 - 0.965)	2e-08	2.1e-07
rs12281243	11	40155112	[LRRC4C]	0.155	0.998	T/C	1.070 (1.045 - 1.095)	2e-08	2.1e-07
rs17736856	2	147024616	[]---PABPCP2	0.391	0.978	C/T	0.950 (0.933 - 0.967)	2e-08	2.1e-07
chr2:178682901	2	178682901	[PDE11A]	0.084	0.998	C/T	1.092 (1.059 - 1.126)	2e-08	2.1e-07
rs7815739	8	60194032	TOX---[]---CA8	0.206	0.854	C/T	0.936 (0.914 - 0.958)	2e-08	2.1e-07
rs4738762	8	60136613	TOX---[]---CA8	0.161	0.991	C/T	0.935 (0.913 - 0.957)	2.1e-08	2.1e-07
rs7116405	11	84660360	[DLG2]	0.351	0.984	G/A	1.053 (1.034 - 1.072)	2.1e-08	2.1e-07
rs2226017	9	18346769	SH3GL2---[]---ADAMTSL1	0.27	0.997	G/A	0.945 (0.927 - 0.964)	2.1e-08	2.1e-07
chr11:65348347	11	65348347	[EHBP1L1]	0.017	0.558	G/A	0.770 (0.700 - 0.846)	2.1e-08	2.1e-07
rs62182426	2	172757458	SLC25A12-[]--HAT1	0.249	0.893	A/C	0.941 (0.922 - 0.962)	2.1e-08	2.1e-07
rs13003587	2	233378172	ECEL1--[]--CHRND	0.424	0.88	G/A	0.948 (0.931 - 0.966)	2.1e-08	2.2e-07
rs62182404	2	172748162	[SLC25A12]	0.186	0.902	A/G	0.936 (0.914 - 0.958)	2.2e-08	2.2e-07
rs62182392	2	172721762	[SLC25A12]	0.259	0.927	G/A	0.943 (0.924 - 0.963)	2.3e-08	2.3e-07
rs2032423	14	54425147	BMP4-[]---CDKN3	0.422	0.997	C/T	0.951 (0.935 - 0.968)	2.3e-08	2.3e-07
chr4:81951344	4	81951344	C4orf22--[]BMP3	0.019	0.61	C/A	1.249 (1.158 - 1.348)	2.3e-08	2.3e-07
rs12526735	6	73648822	[KCNQ5]	0.484	0.955	A/T	1.051 (1.033 - 1.070)	2.4e-08	2.4e-07
rs10031561	4	81957186	[BMP3]	0.161	0.987	G/A	1.070 (1.045 - 1.095)	2.4e-08	2.4e-07
rs61868384	10	79058197	[KCNMA1]	0.335	0.957	G/A	1.054 (1.035 - 1.074)	2.4e-08	2.4e-07
rs11200929	10	85987376	LRIT2-[]-LRIT1	0.079	0.965	G/A	1.096 (1.062 - 1.132)	2.5e-08	2.5e-07
rs7826351	8	60091538	TOX--[]	0.169	0.991	T/C	0.936 (0.915 - 0.958)	2.5e-08	2.5e-07
rs16918772	8	60117999	TOX--[]---CA8	0.175	0.993	A/G	0.937 (0.916 - 0.959)	2.5e-08	2.5e-07
chr8:60127599	8	60127599	TOX--[]---CA8	0.18	0.96	G/A	0.937 (0.915 - 0.959)	2.6e-08	2.6e-07
rs10095180	8	60092215	TOX--[]	0.169	0.99	G/A	0.936 (0.915 - 0.958)	2.6e-08	2.6e-07
rs62182374	2	172685682	[SLC25A12]	0.242	0.994	T/C	0.944 (0.925 - 0.964)	2.7e-08	2.6e-07
rs4961640	9	18346978	SH3GL2---[]---ADAMTSL1	0.265	0.979	T/A	0.945 (0.926 - 0.964)	2.7e-08	2.6e-07
rs60020278	16	7412198	[A2BP1]	0.188	0.98	A/G	0.938 (0.918 - 0.960)	2.7e-08	2.7e-07
chr8:60170525	8	60170525	TOX---[]---CA8	0.151	0.97	C/T	0.933 (0.910 - 0.956)	2.7e-08	2.7e-07
rs2248969	3	4230023	LRRN1---[]---SETMAR	0.296	0.977	T/C	1.055 (1.036 - 1.075)	2.7e-08	2.7e-07
rs1329724	9	18346065	SH3GL2---[]---ADAMTSL1	0.269	0.999	T/C	0.946 (0.927 - 0.965)	2.7e-08	2.7e-07
rs12614709	2	172680872	[SLC25A12]	0.242	0.993	C/G	0.944 (0.925 - 0.964)	2.7e-08	2.7e-07
rs58751389	8	60065666	TOX--[]	0.12	0.983	T/C	0.927 (0.902 - 0.952)	2.7e-08	2.7e-07
rs13334398	16	7411518	[A2BP1]	0.188	0.979	G/A	0.939 (0.918 - 0.960)	2.7e-08	2.7e-07
rs4690110	4	80847202	GK2---[]--ANTXR2	0.204	0.978	A/G	0.941 (0.920 - 0.961)	2.8e-08	2.7e-07
rs17581347	2	172682601	[SLC25A12]	0.242	0.994	T/C	0.944 (0.926 - 0.964)	2.9e-08	2.8e-07
rs17581361	2	172682612	[SLC25A12]	0.24	0.985	T/G	0.944 (0.925 - 0.964)	2.9e-08	2.8e-07
rs10837348	11	40155780	[LRRC4C]	0.154	0.992	C/T	1.070 (1.045 - 1.095)	2.9e-08	2.8e-07
rs2176465	2	172683067	[SLC25A12]	0.242	0.995	C/T	0.944 (0.926 - 0.964)	2.9e-08	2.8e-07
rs62297622	4	80563489	GK2---[]---ANTXR2	0.204	0.931	C/T	1.064 (1.041 - 1.087)	2.9e-08	2.9e-07
chr12:56199170	12	56199170	[DNAJC14]	0.031	0.519	A/G	0.820 (0.763 - 0.881)	3e-08	2.9e-07
rs2120509	3	4208591	LRRN1---[]---SETMAR	0.27	0.88	G/A	1.060 (1.038 - 1.082)	3e-08	2.9e-07
rs1304143	3	4249222	LRRN1---[]--SETMAR	0.301	0.979	T/C	1.055 (1.035 - 1.075)	3e-08	2.9e-07
rs12622772	2	172625737	DYNC1I2--[]--SLC25A12	0.237	0.968	T/C	0.943 (0.924 - 0.963)	3.1e-08	3e-07
rs35313163	8	40757392	ZMAT4-[]---SFRP1	0.134	0.906	A/G	0.927 (0.902 - 0.952)	3.1e-08	3e-07
rs12622895	2	172686304	[SLC25A12]	0.242	0.997	T/G	0.945 (0.926 - 0.964)	3.1e-08	3e-07
rs4961641	9	18347409	SH3GL2---[]---ADAMTSL1	0.27	0.997	G/A	0.946 (0.928 - 0.965)	3.1e-08	3e-07
rs795294	3	4184299	LRRN1---[]---SETMAR	0.301	0.988	C/T	1.054 (1.035 - 1.074)	3.1e-08	3e-07
rs10010217	4	80801911	GK2---[]--ANTXR2	0.254	1	T/C	0.946 (0.927 - 0.965)	3.1e-08	3e-07
rs10824537	10	79152480	[KCNMA1]	0.35	0.983	C/G	1.052 (1.034 - 1.071)	3.1e-08	3e-07
rs7023268	9	18347624	SH3GL2---[]---ADAMTSL1	0.27	0.997	T/C	0.946 (0.928 - 0.965)	3.1e-08	3e-07
rs6842105	4	80819630	GK2---[]--ANTXR2	0.332	0.988	A/T	0.949 (0.932 - 0.967)	3.1e-08	3e-07
rs10033649	4	80831112	GK2---[]--ANTXR2	0.208	0.963	G/A	0.941 (0.920 - 0.961)	3.1e-08	3e-07
rs57775770	2	172687731	[SLC25A12]	0.242	0.997	T/C	0.945 (0.926 - 0.964)	3.1e-08	3e-07
rs11145477	9	71769197	FXN--[]--TJP2	0.163	0.996	G/A	1.068 (1.043 - 1.092)	3.1e-08	3e-07
chr2:178692914	2	178692914	[PDE11A]	0.072	0.88	C/G	1.104 (1.067 - 1.143)	3.1e-08	3e-07
chr2:172687191	2	172687191	[SLC25A12]	0.242	0.997	T/G	0.945 (0.926 - 0.964)	3.1e-08	3e-07
rs62182401	2	172733348	[SLC25A12]	0.18	0.883	G/T	0.935 (0.913 - 0.958)	3.2e-08	3.1e-07
rs56319962	15	79367719	[RASGRF1]	0.293	0.711	C/T	1.065 (1.041 - 1.088)	3.2e-08	3.1e-07
rs6474280	8	40766301	ZMAT4--[]---SFRP1	0.15	0.978	G/C	0.933 (0.911 - 0.957)	3.2e-08	3.1e-07
rs7662551	4	80537638	GK2---[]---ANTXR2	0.258	0.963	A/G	1.058 (1.037 - 1.079)	3.2e-08	3.1e-07
rs2120510	3	4208610	LRRN1---[]---SETMAR	0.273	0.891	G/A	1.059 (1.038 - 1.081)	3.2e-08	3.1e-07
rs55658390	13	100718935	ZIC2--[]--PCCA	0.417	0.929	A/G	1.052 (1.033 - 1.071)	3.2e-08	3.1e-07
rs2266336	3	4220670	LRRN1---[]---SETMAR	0.301	0.98	G/T	1.055 (1.035 - 1.075)	3.3e-08	3.1e-07
rs10887263	10	86015547	[RGR]	0.294	0.816	G/C	1.061 (1.039 - 1.083)	3.3e-08	3.1e-07
rs62182372	2	172684487	[SLC25A12]	0.241	0.995	C/T	0.945 (0.926 - 0.964)	3.3e-08	3.2e-07
rs13098180	3	141091595	[ZBTB38]	0.376	0.94	T/A	0.950 (0.933 - 0.967)	3.3e-08	3.2e-07
chr8:60043089	8	60043089	TOX--[]	0.167	0.994	T/G	0.937 (0.915 - 0.959)	3.4e-08	3.2e-07
rs7567851	2	178684720	[PDE11A]	0.085	0.996	G/C	1.090 (1.058 - 1.124)	3.5e-08	3.3e-07
rs2322589	3	4229371	LRRN1---[]---SETMAR	0.299	0.992	G/C	1.054 (1.035 - 1.074)	3.5e-08	3.3e-07
rs17615262	2	172683481	[SLC25A12]	0.241	0.995	A/C	0.945 (0.926 - 0.964)	3.5e-08	3.3e-07
rs62182373	2	172685555	[SLC25A12]	0.24	0.992	C/T	0.945 (0.926 - 0.964)	3.5e-08	3.3e-07
rs12681240	8	60072673	TOX--[]	0.121	0.99	T/A	0.928 (0.903 - 0.953)	3.5e-08	3.4e-07
chr11:65189438	11	65189438	FRMD8-[]---SCYL1	0.016	0.537	G/A	0.762 (0.690 - 0.842)	3.6e-08	3.4e-07
rs2600123	3	4219237	LRRN1---[]---SETMAR	0.3	0.982	T/A	1.054 (1.035 - 1.074)	3.6e-08	3.4e-07
rs788168	2	172917799	[MAP1D]	0.226	0.968	A/G	0.943 (0.924 - 0.963)	3.6e-08	3.4e-07
rs7821235	8	40773799	ZMAT4--[]---SFRP1	0.152	0.98	G/A	0.934 (0.911 - 0.957)	3.6e-08	3.4e-07
chr8:60079066	8	60079066	TOX--[]	0.122	0.995	A/G	0.929 (0.904 - 0.954)	3.7e-08	3.4e-07
rs2266420	3	4220749	LRRN1---[]---SETMAR	0.299	0.987	T/G	1.054 (1.035 - 1.074)	3.7e-08	3.5e-07
rs4897327	6	129791793	[LAMA2]	0.428	0.976	A/G	0.952 (0.935 - 0.969)	3.7e-08	3.5e-07
rs4787014	16	7461027	[A2BP1]	0.114	0.988	A/C	0.925 (0.900 - 0.952)	3.8e-08	3.5e-07
rs2629253	3	4247018	LRRN1---[]--SETMAR	0.299	0.988	C/T	1.054 (1.035 - 1.074)	3.8e-08	3.5e-07
rs13378391	13	100712971	ZIC2--[]--PCCA	0.411	0.911	C/T	1.052 (1.033 - 1.072)	3.8e-08	3.6e-07
rs7816573	8	40772986	ZMAT4--[]---SFRP1	0.152	0.99	G/A	0.934 (0.912 - 0.957)	3.8e-08	3.6e-07
chr3:4228914	3	4228914	LRRN1---[]---SETMAR	0.286	0.939	G/A	1.056 (1.036 - 1.077)	3.9e-08	3.6e-07
rs12708380	13	100712800	ZIC2--[]--PCCA	0.411	0.911	T/C	1.052 (1.033 - 1.072)	3.9e-08	3.6e-07
rs2587947	3	4218848	LRRN1---[]---SETMAR	0.299	0.988	G/C	1.054 (1.035 - 1.074)	3.9e-08	3.7e-07
rs9517962	13	100709000	ZIC2--[]--PCCA	0.42	0.937	C/A	1.052 (1.033 - 1.070)	3.9e-08	3.7e-07
rs7331998	13	100707205	ZIC2--[]--PCCA	0.417	0.93	A/T	1.052 (1.033 - 1.071)	3.9e-08	3.7e-07
rs2600116	3	4224731	LRRN1---[]---SETMAR	0.323	1	G/A	1.053 (1.034 - 1.072)	3.9e-08	3.7e-07
rs931302	3	4210614	LRRN1---[]---SETMAR	0.299	0.993	C/T	1.054 (1.034 - 1.074)	4e-08	3.7e-07
rs2686721	3	4208774	LRRN1---[]---SETMAR	0.29	0.957	T/C	1.055 (1.035 - 1.076)	4e-08	3.7e-07
rs4367880	10	114795256	[TCF7L2]	0.199	0.959	G/C	1.063 (1.040 - 1.087)	4e-08	3.7e-07
chr2:178678661	2	178678661	[PDE11A]	0.081	0.945	G/C	1.094 (1.060 - 1.130)	4.1e-08	3.8e-07
rs9517961	13	100708262	ZIC2--[]--PCCA	0.419	0.938	C/T	1.051 (1.033 - 1.070)	4.1e-08	3.8e-07
rs13379776	15	79394577	RASGRF1--[]---ANKRD34C	0.248	1	G/T	1.057 (1.036 - 1.078)	4.1e-08	3.8e-07
rs11857049	15	34989053	GOLGA8B---[]--GJD2	0.38	0.987	A/G	0.951 (0.935 - 0.968)	4.2e-08	3.9e-07
rs1340047	9	18347973	SH3GL2---[]---ADAMTSL1	0.268	0.99	G/A	0.946 (0.928 - 0.965)	4.3e-08	3.9e-07
rs11780450	8	40780330	ZMAT4--[]---SFRP1	0.152	0.963	T/C	0.934 (0.911 - 0.957)	4.3e-08	3.9e-07
rs61988414	14	42313443	[LRFN5]	0.168	0.878	A/G	1.071 (1.045 - 1.097)	4.3e-08	4e-07
rs4901471	14	54434560	BMP4--[]---CDKN3	0.45	0.886	C/T	0.950 (0.932 - 0.968)	4.4e-08	4.1e-07
rs1915807	15	35001752	GOLGA8B---[]--GJD2	0.417	0.9	G/C	0.950 (0.933 - 0.968)	4.5e-08	4.1e-07
rs2600122	3	4219502	LRRN1---[]---SETMAR	0.326	0.901	G/A	1.055 (1.035 - 1.076)	4.5e-08	4.1e-07
rs10112489	8	40793533	ZMAT4--[]---SFRP1	0.404	0.999	G/A	0.952 (0.936 - 0.969)	4.5e-08	4.1e-07
rs4961639	9	18346874	SH3GL2---[]---ADAMTSL1	0.269	0.995	G/A	0.947 (0.928 - 0.966)	4.5e-08	4.2e-07
rs4778637	15	79396520	RASGRF1--[]---ANKRD34C	0.248	0.998	C/T	1.057 (1.036 - 1.078)	4.6e-08	4.2e-07
rs1817576	3	4205925	LRRN1---[]---SETMAR	0.308	0.948	T/C	1.055 (1.035 - 1.075)	4.7e-08	4.3e-07
rs10504289	8	60153074	TOX---[]---CA8	0.147	0.969	G/C	0.933 (0.911 - 0.957)	4.7e-08	4.3e-07
rs9871963	3	141033481	ACPL2--[]-ZBTB38	0.34	0.773	A/G	0.944 (0.925 - 0.964)	4.8e-08	4.3e-07
rs2587907	3	4235671	LRRN1---[]---SETMAR	0.301	0.991	T/C	1.054 (1.034 - 1.073)	4.8e-08	4.4e-07
rs1115189	13	100767111	[PCCA]	0.482	0.957	T/C	0.952 (0.936 - 0.969)	4.8e-08	4.4e-07
rs35832166	15	79417994	RASGRF1--[]---ANKRD34C	0.487	0.981	G/T	0.953 (0.936 - 0.969)	4.8e-08	4.4e-07
chr2:178678792	2	178678792	[PDE11A]	0.079	0.95	T/C	1.094 (1.060 - 1.130)	4.9e-08	4.4e-07
rs7585327	2	233440952	EIF4E2-[]--EFHD1	0.45	0.812	A/T	1.055 (1.035 - 1.075)	4.9e-08	4.4e-07
rs10887262	10	86009171	[RGR]	0.278	0.946	T/C	1.057 (1.036 - 1.078)	4.9e-08	4.5e-07
rs4737536	8	60061746	TOX--[]	0.122	0.999	G/A	0.929 (0.905 - 0.954)	4.9e-08	4.5e-07
rs57157809	2	178676410	[PDE11A]	0.076	0.883	C/T	1.099 (1.063 - 1.137)	5e-08	4.5e-07
rs10009674	4	80801388	GK2---[]--ANTXR2	0.257	0.993	T/A	0.946 (0.928 - 0.965)	5e-08	4.5e-07
rs28780415	8	60084046	TOX--[]	0.199	0.767	C/T	0.934 (0.911 - 0.957)	5e-08	4.5e-07
rs503836	15	34993154	GOLGA8B---[]--GJD2	0.379	0.976	G/A	0.951 (0.934 - 0.969)	5e-08	4.5e-07
rs16924684	8	60063190	TOX--[]	0.122	1	C/T	0.929 (0.905 - 0.954)	5e-08	4.6e-07
rs13063736	3	141059515	[ZBTB38]	0.316	0.958	G/A	0.949 (0.931 - 0.967)	5.1e-08	4.6e-07
rs60097472	2	178700159	[PDE11A]	0.082	0.984	C/T	1.091 (1.058 - 1.125)	5.1e-08	4.6e-07
rs58442170	2	178676416	[PDE11A]	0.076	0.884	G/T	1.099 (1.063 - 1.137)	5.1e-08	4.6e-07
rs8036435	15	79420031	RASGRF1--[]---ANKRD34C	0.492	0.983	T/C	0.953 (0.936 - 0.969)	5.1e-08	4.6e-07
rs34552273	13	100711856	ZIC2--[]--PCCA	0.42	0.936	C/T	1.051 (1.032 - 1.070)	5.1e-08	4.6e-07
rs12549931	8	40792662	ZMAT4--[]---SFRP1	0.406	0.984	G/A	0.952 (0.935 - 0.969)	5.2e-08	4.6e-07
rs8044319	16	7460872	[A2BP1]	0.113	0.99	G/A	0.926 (0.901 - 0.952)	5.2e-08	4.6e-07
chr8:60060319	8	60060319	TOX--[]	0.122	0.997	G/C	0.929 (0.905 - 0.954)	5.2e-08	4.6e-07
rs2587910	3	4198891	LRRN1---[]---SETMAR	0.3	0.986	A/G	1.054 (1.034 - 1.074)	5.2e-08	4.7e-07
rs9513700	13	100727130	ZIC2--[]--PCCA	0.403	0.942	C/T	1.051 (1.033 - 1.070)	5.2e-08	4.7e-07
rs8035606	15	79420245	RASGRF1--[]---ANKRD34C	0.49	0.994	C/T	0.953 (0.937 - 0.970)	5.4e-08	4.8e-07
rs9646683	2	146732708	[]---PABPCP2	0.311	0.95	G/A	1.054 (1.035 - 1.075)	5.4e-08	4.9e-07
rs2587948	3	4219064	LRRN1---[]---SETMAR	0.326	0.984	C/G	1.052 (1.033 - 1.072)	5.4e-08	4.9e-07
rs9650330	8	40791977	ZMAT4--[]---SFRP1	0.403	0.98	C/T	0.952 (0.935 - 0.969)	5.4e-08	4.9e-07
rs9517964	13	100717833	ZIC2--[]--PCCA	0.419	0.936	T/C	1.051 (1.032 - 1.070)	5.5e-08	4.9e-07
rs4737535	8	60057896	TOX--[]	0.122	0.994	A/G	0.929 (0.905 - 0.955)	5.7e-08	5e-07
rs6474283	8	40769230	ZMAT4--[]---SFRP1	0.139	0.933	G/A	0.931 (0.907 - 0.955)	5.7e-08	5.1e-07
rs1915726	15	79420620	RASGRF1--[]---ANKRD34C	0.49	0.994	C/G	0.953 (0.937 - 0.970)	5.7e-08	5.1e-07
chr2:178712062	2	178712062	[PDE11A]	0.084	0.996	A/T	1.089 (1.056 - 1.123)	5.7e-08	5.1e-07
rs9517969	13	100726830	ZIC2--[]--PCCA	0.411	0.947	T/A	1.051 (1.032 - 1.070)	5.7e-08	5.1e-07
rs2390360	13	100708426	ZIC2--[]--PCCA	0.421	0.937	C/G	1.051 (1.032 - 1.070)	5.7e-08	5.1e-07
rs12547861	8	60097745	TOX--[]	0.175	0.995	A/C	0.939 (0.917 - 0.961)	5.8e-08	5.1e-07
rs2600130	3	4216582	LRRN1---[]---SETMAR	0.324	0.991	C/G	1.052 (1.033 - 1.072)	5.9e-08	5.2e-07
chr2:178701500	2	178701500	[PDE11A]	0.084	0.998	G/A	1.089 (1.056 - 1.123)	5.9e-08	5.2e-07
rs7450969	6	129787692	[LAMA2]	0.446	0.992	A/G	0.953 (0.937 - 0.970)	5.9e-08	5.2e-07
rs1317538	6	73649411	[KCNQ5]	0.494	1	A/G	1.049 (1.031 - 1.067)	5.9e-08	5.2e-07
rs1317537	6	73649330	[KCNQ5]	0.494	1	C/T	1.049 (1.031 - 1.067)	5.9e-08	5.2e-07
rs13142610	4	80523451	GK2---[]---ANTXR2	0.261	0.97	G/A	1.056 (1.036 - 1.077)	6e-08	5.3e-07
rs2880708	2	233373726	ECEL1--[]--CHRND	0.47	0.909	A/C	0.951 (0.934 - 0.969)	6e-08	5.3e-07
chr2:178701133	2	178701133	[PDE11A]	0.084	0.998	G/A	1.089 (1.056 - 1.123)	6.1e-08	5.3e-07
rs58585905	2	178697669	[PDE11A]	0.084	0.998	T/C	1.089 (1.056 - 1.122)	6.2e-08	5.4e-07
rs13280518	8	40772196	ZMAT4--[]---SFRP1	0.148	0.971	A/T	0.934 (0.911 - 0.957)	6.3e-08	5.5e-07
rs36063579	2	146701355	[]---PABPCP2	0.325	0.971	T/A	1.053 (1.033 - 1.073)	6.4e-08	5.6e-07
rs1414737	6	129785219	[LAMA2]	0.447	0.993	C/T	0.953 (0.937 - 0.970)	6.5e-08	5.7e-07
rs9829470	3	141053690	[ZBTB38]	0.308	0.968	T/G	0.949 (0.931 - 0.967)	6.5e-08	5.7e-07
rs2629247	3	4238709	LRRN1---[]---SETMAR	0.301	0.991	T/C	1.053 (1.034 - 1.073)	6.5e-08	5.7e-07
rs6852514	4	80501913	GK2---[]---ANTXR2	0.264	0.985	T/C	1.055 (1.035 - 1.076)	6.6e-08	5.7e-07
rs35602654	15	79417527	RASGRF1--[]---ANKRD34C	0.489	0.99	T/A	0.953 (0.937 - 0.970)	6.6e-08	5.8e-07
chr2:178703213	2	178703213	[PDE11A]	0.084	0.996	G/A	1.089 (1.056 - 1.122)	6.6e-08	5.8e-07
rs12511646	4	80499854	GK2---[]---ANTXR2	0.257	0.975	C/T	1.056 (1.036 - 1.077)	6.6e-08	5.8e-07
rs705870	2	172932283	[MAP1D]	0.294	0.973	C/T	0.949 (0.931 - 0.967)	6.7e-08	5.8e-07
rs11234251	11	84662175	[DLG2]	0.341	0.974	G/C	1.052 (1.033 - 1.071)	6.7e-08	5.8e-07
rs7667446	4	81906024	C4orf22--[]--BMP3	0.21	0.955	T/C	1.061 (1.039 - 1.085)	6.8e-08	5.9e-07
rs9365619	6	164251746	QKI---[]	0.457	0.999	C/A	1.048 (1.031 - 1.067)	6.9e-08	6e-07
rs11098764	4	80500014	GK2---[]---ANTXR2	0.262	0.99	G/C	1.055 (1.035 - 1.076)	6.9e-08	6e-07
rs10504290	8	60153096	TOX---[]---CA8	0.15	0.999	G/A	0.936 (0.913 - 0.959)	6.9e-08	6e-07
rs4662459	2	147083675	[]---PABPCP2	0.424	1	G/A	0.953 (0.936 - 0.970)	6.9e-08	6e-07
rs59273590	8	60163189	TOX---[]---CA8	0.149	0.993	G/T	0.935 (0.913 - 0.959)	7e-08	6e-07
chr2:172904889	2	172904889	[MAP1D]	0.217	0.936	T/C	0.943 (0.922 - 0.963)	7.1e-08	6.1e-07
rs17003985	4	80523715	GK2---[]---ANTXR2	0.259	0.964	C/G	1.056 (1.035 - 1.077)	7.1e-08	6.1e-07
rs9518004	13	100756778	[PCCA]	0.466	0.989	C/T	0.954 (0.937 - 0.970)	7.2e-08	6.2e-07
rs62182370	2	172681510	[SLC25A12]	0.226	0.924	G/A	0.943 (0.923 - 0.963)	7.2e-08	6.2e-07
rs1031004	4	80516849	GK2---[]---ANTXR2	0.26	0.983	T/A	1.056 (1.035 - 1.076)	7.2e-08	6.2e-07
rs13434224	3	141055841	[ZBTB38]	0.306	0.972	G/A	0.949 (0.931 - 0.967)	7.3e-08	6.2e-07
rs9829639	3	4219873	LRRN1---[]---SETMAR	0.326	0.899	T/G	1.054 (1.034 - 1.075)	7.3e-08	6.2e-07
rs8051359	16	7459008	[A2BP1]	0.108	0.975	C/A	0.925 (0.898 - 0.952)	7.3e-08	6.2e-07
chr2:178704198	2	178704198	[PDE11A]	0.076	0.907	C/G	1.098 (1.061 - 1.135)	7.3e-08	6.2e-07
rs4517452	10	86021024	RGR-[]--KIAA1128	0.371	0.927	T/C	1.052 (1.033 - 1.071)	7.3e-08	6.2e-07
chr11:65195474	11	65195474	FRMD8--[]--SCYL1	0.011	0.53	C/G	0.722 (0.639 - 0.817)	7.3e-08	6.3e-07
chr2:172906814	2	172906814	[MAP1D]	0.327	0.776	T/C	0.945 (0.925 - 0.964)	7.3e-08	6.3e-07
chr2:172906745	2	172906745	[MAP1D]	0.327	0.776	C/A	0.945 (0.925 - 0.964)	7.3e-08	6.3e-07
rs2867672	4	80493766	GK2---[]---ANTXR2	0.272	0.956	C/T	1.056 (1.035 - 1.076)	7.4e-08	6.3e-07
rs60479543	2	172907710	[MAP1D]	0.326	0.775	G/A	0.945 (0.925 - 0.964)	7.4e-08	6.3e-07
rs11885320	2	172909351	[MAP1D]	0.327	0.776	A/G	0.945 (0.925 - 0.964)	7.5e-08	6.4e-07
rs11098766	4	80500420	GK2---[]---ANTXR2	0.262	0.992	T/G	1.055 (1.035 - 1.076)	7.6e-08	6.5e-07
rs9513703	13	100728364	ZIC2--[]--PCCA	0.414	0.965	C/T	1.050 (1.031 - 1.068)	7.6e-08	6.5e-07
rs2381916	2	147076825	[]---PABPCP2	0.37	0.907	T/A	1.053 (1.033 - 1.073)	7.6e-08	6.5e-07
rs4736889	8	40791682	ZMAT4--[]---SFRP1	0.415	0.95	C/A	0.952 (0.935 - 0.969)	7.7e-08	6.6e-07
rs59604889	8	60154820	TOX---[]---CA8	0.151	0.989	A/T	0.936 (0.913 - 0.959)	7.7e-08	6.6e-07
rs9446763	6	73534205	[KCNQ5]	0.192	0.896	A/G	0.938 (0.917 - 0.961)	7.8e-08	6.6e-07
rs2629250	3	4239394	LRRN1---[]---SETMAR	0.295	0.979	T/C	1.053 (1.034 - 1.073)	7.8e-08	6.7e-07
rs9446762	6	73534044	[KCNQ5]	0.183	0.908	A/G	0.938 (0.916 - 0.960)	7.9e-08	6.7e-07
rs2374579	11	84655312	[DLG2]	0.367	0.995	T/C	1.050 (1.031 - 1.069)	7.9e-08	6.7e-07
rs2226136	6	73558106	[KCNQ5]	0.393	0.957	A/T	0.952 (0.935 - 0.969)	8e-08	6.8e-07
chr8:60149907	8	60149907	TOX---[]---CA8	0.15	0.999	T/A	0.936 (0.914 - 0.959)	8e-08	6.8e-07
chr2:172684033	2	172684033	[SLC25A12]	0.226	0.935	A/G	0.943 (0.923 - 0.964)	8.1e-08	6.8e-07
chr2:172684032	2	172684032	[SLC25A12]	0.226	0.935	C/T	0.943 (0.923 - 0.964)	8.1e-08	6.8e-07
rs7903298	10	86011203	[RGR]	0.297	0.999	G/A	1.053 (1.033 - 1.073)	8.1e-08	6.9e-07
rs4245599	10	60365755	[BICC1]	0.466	0.952	G/A	1.049 (1.031 - 1.068)	8.2e-08	6.9e-07
rs1975399	4	80503766	GK2---[]---ANTXR2	0.261	0.995	A/T	1.055 (1.035 - 1.076)	8.2e-08	6.9e-07
rs4778925	15	79443791	RASGRF1--[]---ANKRD34C	0.494	0.987	C/T	0.954 (0.937 - 0.970)	8.3e-08	7e-07
rs9407897	9	18359014	SH3GL2---[]---ADAMTSL1	0.405	0.998	C/A	0.953 (0.936 - 0.970)	8.3e-08	7e-07
rs3742250	13	100740587	ZIC2---[]PCCA	0.467	0.956	C/G	0.953 (0.936 - 0.970)	8.3e-08	7e-07
rs12500146	4	80501156	GK2---[]---ANTXR2	0.261	0.996	T/G	1.055 (1.035 - 1.075)	8.3e-08	7e-07
chr8:60034920	8	60034920	TOX-[]	0.167	0.997	A/T	0.939 (0.917 - 0.961)	8.4e-08	7.1e-07
rs11098762	4	80496251	GK2---[]---ANTXR2	0.261	0.997	C/G	1.055 (1.034 - 1.075)	8.4e-08	7.1e-07
rs12507375	4	80496360	GK2---[]---ANTXR2	0.261	0.989	C/A	1.055 (1.035 - 1.076)	8.4e-08	7.1e-07
rs12334865	8	60037660	TOX-[]	0.169	0.984	C/G	0.938 (0.917 - 0.961)	8.5e-08	7.1e-07
chr2:178751585	2	178751585	[PDE11A]	0.084	0.992	A/C	1.088 (1.055 - 1.122)	8.5e-08	7.1e-07
rs1405649	2	178748269	[PDE11A]	0.084	0.993	G/A	1.088 (1.055 - 1.122)	8.5e-08	7.1e-07
rs1440854	4	80506734	GK2---[]---ANTXR2	0.261	0.993	T/C	1.055 (1.035 - 1.076)	8.5e-08	7.1e-07
rs13146986	4	80512228	GK2---[]---ANTXR2	0.261	0.992	G/A	1.055 (1.035 - 1.076)	8.5e-08	7.2e-07
rs968176	4	80506234	GK2---[]---ANTXR2	0.261	0.994	G/C	1.055 (1.034 - 1.075)	8.5e-08	7.2e-07
chr2:178754085	2	178754085	[PDE11A]	0.084	0.991	A/C	1.088 (1.055 - 1.122)	8.5e-08	7.2e-07
rs2165387	4	80491820	GK2---[]---ANTXR2	0.256	1	C/T	1.055 (1.035 - 1.076)	8.5e-08	7.2e-07
rs12507160	4	80494801	GK2---[]---ANTXR2	0.261	0.998	T/C	1.055 (1.034 - 1.075)	8.6e-08	7.2e-07
rs7321480	13	100736344	ZIC2--[]-PCCA	0.418	0.917	G/A	1.051 (1.032 - 1.070)	8.6e-08	7.2e-07
rs2686718	3	4217720	LRRN1---[]---SETMAR	0.318	0.982	T/C	1.052 (1.033 - 1.072)	8.6e-08	7.2e-07
rs2969200	17	11398784	[SHISA6]	0.449	0.993	C/T	0.954 (0.937 - 0.970)	8.6e-08	7.2e-07
rs10808698	8	60034428	TOX-[]	0.167	1	C/T	0.939 (0.917 - 0.961)	8.6e-08	7.2e-07
rs16865921	2	178792461	[PDE11A]	0.087	0.99	A/G	1.087 (1.054 - 1.120)	8.7e-08	7.3e-07
chr8:60149769	8	60149769	TOX---[]---CA8	0.15	0.999	G/A	0.936 (0.914 - 0.959)	8.7e-08	7.3e-07
rs9823785	3	141061438	[ZBTB38]	0.314	0.967	G/A	0.950 (0.932 - 0.968)	8.7e-08	7.3e-07
rs1052165	12	56351346	[SILV]	0.284	0.96	G/A	0.948 (0.929 - 0.967)	8.7e-08	7.3e-07
rs1440852	4	80506589	GK2---[]---ANTXR2	0.261	0.994	G/C	1.055 (1.034 - 1.075)	8.7e-08	7.3e-07
chr2:178752111	2	178752111	[PDE11A]	0.084	0.989	T/C	1.088 (1.055 - 1.122)	8.7e-08	7.3e-07
rs13127970	4	80502390	GK2---[]---ANTXR2	0.256	0.996	A/G	1.055 (1.035 - 1.076)	8.7e-08	7.3e-07
rs34056832	8	40781729	ZMAT4--[]---SFRP1	0.147	0.93	C/T	0.933 (0.910 - 0.957)	8.8e-08	7.4e-07
rs2033149	10	60264741	TFAM---[]-BICC1	0.444	0.868	A/T	1.052 (1.032 - 1.071)	8.8e-08	7.4e-07
rs9643508	8	60133443	TOX---[]---CA8	0.152	0.981	T/C	0.936 (0.914 - 0.959)	8.8e-08	7.4e-07
rs9823774	3	141061415	[ZBTB38]	0.315	0.969	G/A	0.950 (0.932 - 0.968)	9e-08	7.5e-07
rs2890836	2	147075924	[]---PABPCP2	0.368	0.915	A/T	1.052 (1.033 - 1.072)	9e-08	7.5e-07
rs1440864	4	80492984	GK2---[]---ANTXR2	0.261	0.998	A/G	1.055 (1.034 - 1.075)	9e-08	7.5e-07
chr8:60149350	8	60149350	TOX---[]---CA8	0.15	0.999	T/G	0.936 (0.914 - 0.959)	9e-08	7.5e-07
rs11145050	9	71689413	[FXN]	0.142	0.705	G/A	1.082 (1.051 - 1.114)	9e-08	7.5e-07
chr8:60149202	8	60149202	TOX---[]---CA8	0.15	0.999	C/T	0.936 (0.914 - 0.959)	9.1e-08	7.6e-07
rs4525508	16	7462371	[A2BP1]	0.114	0.963	A/G	0.927 (0.901 - 0.953)	9.1e-08	7.6e-07
rs897535	8	60021011	[TOX]	0.45	0.835	T/A	0.950 (0.932 - 0.968)	9.1e-08	7.6e-07
rs3900539	10	79159158	[KCNMA1]	0.289	0.971	C/G	1.053 (1.034 - 1.074)	9.1e-08	7.6e-07
chr2:178788924	2	178788924	[PDE11A]	0.087	0.99	T/G	1.087 (1.054 - 1.120)	9.2e-08	7.6e-07
rs6500958	16	7462597	[A2BP1]	0.114	0.954	A/G	0.926 (0.900 - 0.953)	9.2e-08	7.7e-07
rs2908977	17	11396377	[SHISA6]	0.456	0.988	T/C	0.954 (0.937 - 0.970)	9.3e-08	7.7e-07
rs10512441	17	31239645	MYO1D--[]--TMEM98	0.203	0.919	C/T	1.062 (1.039 - 1.085)	9.3e-08	7.7e-07
rs7950757	11	40149833	[LRRC4C]	0.171	0.947	A/T	1.066 (1.041 - 1.091)	9.3e-08	7.7e-07
rs4481964	10	86020898	RGR-[]--KIAA1128	0.409	0.949	T/G	1.050 (1.031 - 1.069)	9.3e-08	7.7e-07
rs7667469	4	80497692	GK2---[]---ANTXR2	0.262	0.99	T/C	1.055 (1.034 - 1.075)	9.3e-08	7.7e-07
rs795291	3	4188690	LRRN1---[]---SETMAR	0.324	0.992	A/G	1.051 (1.032 - 1.071)	9.3e-08	7.7e-07
rs12643976	4	80510770	GK2---[]---ANTXR2	0.257	0.988	G/A	1.055 (1.035 - 1.076)	9.4e-08	7.8e-07
rs7108021	11	84649642	[DLG2]	0.367	1	T/G	1.050 (1.031 - 1.068)	9.5e-08	7.9e-07
rs7937443	11	40149815	[LRRC4C]	0.171	0.947	T/A	1.066 (1.041 - 1.091)	9.5e-08	7.9e-07
rs11098774	4	80536851	GK2---[]---ANTXR2	0.253	0.988	T/G	1.055 (1.035 - 1.076)	9.5e-08	7.9e-07
chr8:60148877	8	60148877	TOX---[]---CA8	0.15	0.999	G/C	0.936 (0.914 - 0.959)	9.6e-08	7.9e-07
rs1658424	10	60331588	[BICC1]	0.486	0.949	A/G	1.049 (1.031 - 1.068)	9.6e-08	7.9e-07
rs35487709	4	80524334	GK2---[]---ANTXR2	0.256	0.976	T/G	1.055 (1.035 - 1.077)	9.7e-08	8e-07
rs8050278	16	7461948	[A2BP1]	0.113	0.994	G/A	0.928 (0.902 - 0.954)	9.7e-08	8e-07
rs10004226	4	80490808	GK2---[]---ANTXR2	0.261	0.999	G/C	1.054 (1.034 - 1.075)	9.7e-08	8e-07
rs2587916	3	4185379	LRRN1---[]---SETMAR	0.297	0.996	T/C	1.052 (1.033 - 1.072)	9.8e-08	8.1e-07
chr10:86002397	10	86002397	LRIT1-[]-RGR	0.081	0.995	G/A	1.089 (1.056 - 1.123)	9.9e-08	8.1e-07
rs1890139	13	100782092	[PCCA]	0.469	1	T/C	0.954 (0.938 - 0.971)	1e-07	8.2e-07
rs9902755	17	47220726	[B4GALNT2]	0.47	0.668	C/T	1.059 (1.037 - 1.081)	1e-07	8.3e-07
rs4975097	4	80526793	GK2---[]---ANTXR2	0.258	0.982	G/A	1.055 (1.035 - 1.076)	1e-07	8.3e-07
rs4439225	9	18305817	SH3GL2---[]---ADAMTSL1	0.256	0.934	G/A	0.945 (0.926 - 0.965)	1e-07	8.3e-07
rs1348086	4	80526232	GK2---[]---ANTXR2	0.255	0.981	T/C	1.055 (1.035 - 1.076)	1e-07	8.3e-07
rs10837347	11	40154880	[LRRC4C]	0.147	0.95	G/A	1.069 (1.044 - 1.096)	1e-07	8.3e-07
rs35631270	4	80524348	GK2---[]---ANTXR2	0.255	0.981	G/A	1.055 (1.035 - 1.076)	1e-07	8.3e-07
rs2218213	4	80536044	GK2---[]---ANTXR2	0.253	0.988	T/C	1.055 (1.035 - 1.076)	1e-07	8.4e-07
rs2908976	17	11396703	[SHISA6]	0.458	0.967	C/T	0.954 (0.937 - 0.970)	1e-07	8.4e-07
rs57013583	8	60194790	TOX---[]---CA8	0.393	0.854	G/A	0.950 (0.932 - 0.968)	1e-07	8.5e-07
chr2:178778732	2	178778732	[PDE11A]	0.086	0.988	A/G	1.086 (1.054 - 1.120)	1.1e-07	8.6e-07
rs28655446	13	100729283	ZIC2--[]--PCCA	0.404	0.926	G/A	1.050 (1.032 - 1.070)	1.1e-07	8.7e-07
rs7933636	11	84722567	[DLG2]	0.363	0.981	G/A	1.050 (1.031 - 1.069)	1.1e-07	8.7e-07
rs2218212	4	80536041	GK2---[]---ANTXR2	0.253	0.989	G/A	1.055 (1.035 - 1.076)	1.1e-07	8.8e-07
rs11638004	15	79425765	RASGRF1--[]---ANKRD34C	0.493	0.989	A/C	0.954 (0.938 - 0.971)	1.1e-07	8.8e-07
rs7087528	10	60301294	[BICC1]	0.479	0.973	A/T	1.048 (1.030 - 1.067)	1.1e-07	8.9e-07
rs12191417	6	129790772	[LAMA2]	0.45	0.956	C/G	1.049 (1.031 - 1.068)	1.1e-07	8.9e-07
rs8014363	14	54431575	BMP4--[]---CDKN3	0.441	0.998	T/C	0.954 (0.937 - 0.971)	1.1e-07	9e-07
rs62067160	17	31246585	MYO1D--[]-TMEM98	0.205	0.879	T/C	1.063 (1.039 - 1.087)	1.1e-07	9.1e-07
rs9355440	6	164249702	QKI---[]	0.433	0.996	G/A	1.048 (1.030 - 1.066)	1.1e-07	9.1e-07
rs2686715	3	4221436	LRRN1---[]---SETMAR	0.303	0.923	T/A	1.054 (1.034 - 1.075)	1.1e-07	9.1e-07
rs2600121	3	4221447	LRRN1---[]---SETMAR	0.303	0.923	A/G	1.054 (1.034 - 1.075)	1.1e-07	9.1e-07
chr8:60095481	8	60095481	TOX--[]	0.17	0.985	T/G	0.939 (0.918 - 0.961)	1.1e-07	9.2e-07
rs11006182	10	60309128	[BICC1]	0.346	0.986	G/A	1.050 (1.031 - 1.069)	1.1e-07	9.2e-07
rs61872786	10	114806697	[TCF7L2]	0.208	0.973	G/A	1.060 (1.037 - 1.082)	1.1e-07	9.3e-07
rs2903640	4	80531325	GK2---[]---ANTXR2	0.255	0.985	G/A	1.055 (1.034 - 1.076)	1.2e-07	9.3e-07
rs4515537	8	60138045	TOX---[]---CA8	0.15	0.996	C/T	0.937 (0.914 - 0.960)	1.2e-07	9.4e-07
rs57150798	8	60147997	TOX---[]---CA8	0.15	0.999	T/C	0.937 (0.914 - 0.960)	1.2e-07	9.4e-07
rs1658425	10	60331547	[BICC1]	0.49	0.937	C/G	1.049 (1.031 - 1.068)	1.2e-07	9.4e-07
rs1658426	10	60331542	[BICC1]	0.49	0.937	T/A	1.049 (1.031 - 1.068)	1.2e-07	9.4e-07
rs35230534	15	79441093	RASGRF1--[]---ANKRD34C	0.49	0.992	T/C	0.954 (0.938 - 0.971)	1.2e-07	9.5e-07
rs11631411	15	79445816	RASGRF1--[]---ANKRD34C	0.492	0.993	C/T	0.954 (0.938 - 0.971)	1.2e-07	9.5e-07
rs13275335	8	40745096	[ZMAT4]	0.155	0.907	A/T	0.935 (0.911 - 0.958)	1.2e-07	9.5e-07
rs7755729	6	129783642	[LAMA2]	0.448	0.994	C/T	0.954 (0.938 - 0.971)	1.2e-07	9.6e-07
rs28590194	8	60190762	TOX---[]---CA8	0.107	0.643	A/T	0.910 (0.879 - 0.943)	1.2e-07	9.6e-07
rs57756661	13	100769870	[PCCA]	0.462	0.972	T/C	0.954 (0.937 - 0.971)	1.2e-07	9.6e-07
rs60762860	8	60140007	TOX---[]---CA8	0.15	0.995	G/A	0.937 (0.914 - 0.960)	1.2e-07	9.6e-07
rs28535519	8	60190763	TOX---[]---CA8	0.107	0.643	C/T	0.910 (0.879 - 0.943)	1.2e-07	9.6e-07
rs1658458	10	60301382	[BICC1]	0.478	0.977	C/T	1.048 (1.030 - 1.066)	1.2e-07	9.6e-07
rs4975057	4	80488345	GK2---[]---ANTXR2	0.261	1	G/A	1.054 (1.034 - 1.075)	1.2e-07	9.7e-07
rs6702767	1	200844547	GPR25-[]--C1orf106	0.485	0.982	G/A	1.048 (1.030 - 1.066)	1.2e-07	9.7e-07
rs2196978	4	80535969	GK2---[]---ANTXR2	0.253	1	C/A	1.055 (1.034 - 1.076)	1.2e-07	9.7e-07
rs11634679	15	79432475	RASGRF1--[]---ANKRD34C	0.491	0.999	T/C	0.954 (0.938 - 0.971)	1.2e-07	9.8e-07
chr17:79585492	17	79585492	[NPLOC4]	0.393	0.604	G/A	1.063 (1.039 - 1.087)	1.2e-07	9.8e-07
rs12902831	15	79433171	RASGRF1--[]---ANKRD34C	0.491	0.999	G/A	0.954 (0.938 - 0.971)	1.2e-07	9.9e-07
rs1630150	10	60282347	[BICC1]	0.454	0.903	C/A	1.050 (1.031 - 1.069)	1.2e-07	9.9e-07
rs6487748	12	9435768	PZP--[]LOC642846	0.491	0.981	A/G	1.048 (1.030 - 1.066)	1.2e-07	9.9e-07
rs11635757	15	79432737	RASGRF1--[]---ANKRD34C	0.491	0.999	T/C	0.954 (0.938 - 0.971)	1.2e-07	9.9e-07
rs880095	6	164249854	QKI---[]	0.435	1	T/C	1.048 (1.030 - 1.066)	1.2e-07	9.9e-07
rs35484723	15	79441032	RASGRF1--[]---ANKRD34C	0.488	0.984	A/G	0.954 (0.938 - 0.971)	1.2e-07	9.9e-07
rs1658427	10	60331504	[BICC1]	0.48	0.942	A/G	1.049 (1.030 - 1.067)	1.2e-07	9.9e-07
rs11154482	6	129782000	[LAMA2]	0.449	0.992	T/C	0.954 (0.938 - 0.971)	1.3e-07	1e-06
rs1582826	10	60297175	[BICC1]	0.473	0.976	T/C	1.048 (1.030 - 1.066)	1.3e-07	1e-06
rs9897836	17	47220582	[B4GALNT2]	0.461	0.661	A/G	1.059 (1.037 - 1.082)	1.3e-07	1e-06
rs9295232	6	164244196	QKI---[]	0.435	0.999	G/A	1.048 (1.030 - 1.066)	1.3e-07	1e-06
rs4737538	8	60136375	TOX---[]---CA8	0.15	0.997	T/C	0.937 (0.915 - 0.960)	1.3e-07	1e-06
rs13129838	4	80508788	GK2---[]---ANTXR2	0.296	0.85	C/T	1.056 (1.035 - 1.078)	1.3e-07	1e-06
rs36068099	15	79438598	RASGRF1--[]---ANKRD34C	0.493	0.99	G/C	0.954 (0.938 - 0.971)	1.3e-07	1e-06
rs56299331	10	114788436	[TCF7L2]	0.203	0.97	C/T	1.060 (1.037 - 1.083)	1.3e-07	1e-06
rs9518002	13	100744335	[PCCA]	0.484	0.938	T/C	0.953 (0.937 - 0.970)	1.3e-07	1e-06
chr15:79443848	15	79443848	RASGRF1--[]---ANKRD34C	0.491	0.998	G/A	0.954 (0.938 - 0.971)	1.3e-07	1e-06
rs2600136	3	4208947	LRRN1---[]---SETMAR	0.314	0.961	T/C	1.052 (1.033 - 1.072)	1.3e-07	1e-06
rs10826202	10	60359091	[BICC1]	0.474	0.989	T/C	1.048 (1.030 - 1.066)	1.3e-07	1e-06
chr8:60089559	8	60089559	TOX--[]	0.156	0.947	A/T	0.936 (0.913 - 0.960)	1.3e-07	1e-06
rs8024813	15	79427260	RASGRF1--[]---ANKRD34C	0.485	0.975	A/G	0.954 (0.937 - 0.971)	1.3e-07	1e-06
rs3749880	6	129723805	[LAMA2]	0.462	0.852	T/C	0.951 (0.934 - 0.969)	1.3e-07	1e-06
rs12569559	10	60312711	[BICC1]	0.475	0.999	T/G	1.047 (1.030 - 1.065)	1.3e-07	1e-06
rs4489313	8	60145380	TOX---[]---CA8	0.15	0.995	C/A	0.937 (0.914 - 0.960)	1.3e-07	1e-06
rs9355439	6	164239275	QKI---[]	0.434	0.998	C/T	1.048 (1.030 - 1.066)	1.3e-07	1e-06
rs1649080	10	60293294	[BICC1]	0.473	0.97	T/C	1.048 (1.030 - 1.066)	1.3e-07	1e-06
chr8:60141928	8	60141928	TOX---[]---CA8	0.15	0.995	T/G	0.937 (0.915 - 0.960)	1.3e-07	1e-06
rs1444059	3	4228369	LRRN1---[]---SETMAR	0.325	0.989	C/G	1.051 (1.032 - 1.070)	1.3e-07	1e-06
rs35462901	15	79442201	RASGRF1--[]---ANKRD34C	0.492	0.998	C/T	0.955 (0.938 - 0.971)	1.3e-07	1e-06
rs1658468	10	60292664	[BICC1]	0.474	0.968	G/A	1.048 (1.030 - 1.067)	1.3e-07	1e-06
rs2577391	10	60329186	[BICC1]	0.492	0.926	C/T	1.049 (1.031 - 1.068)	1.3e-07	1e-06
rs2577392	10	60329183	[BICC1]	0.492	0.926	G/A	1.049 (1.031 - 1.068)	1.3e-07	1e-06
chr8:60145441	8	60145441	TOX---[]---CA8	0.152	0.979	G/T	0.937 (0.914 - 0.960)	1.3e-07	1e-06
rs10763557	10	60341515	[BICC1]	0.474	0.984	T/C	1.048 (1.030 - 1.066)	1.3e-07	1.1e-06
rs4444235	14	54410919	DDHD1---[]-BMP4	0.476	0.999	T/C	1.047 (1.030 - 1.066)	1.3e-07	1.1e-06
rs2177056	15	79441489	RASGRF1--[]---ANKRD34C	0.492	0.998	T/C	0.955 (0.938 - 0.971)	1.3e-07	1.1e-06
rs2908979	17	11396312	[SHISA6]	0.451	0.989	C/T	0.954 (0.938 - 0.971)	1.3e-07	1.1e-06
rs1658488	10	60287300	[BICC1]	0.468	0.783	C/G	0.949 (0.931 - 0.968)	1.3e-07	1.1e-06
rs1649076	10	60294061	[BICC1]	0.479	0.966	T/A	1.048 (1.030 - 1.067)	1.3e-07	1.1e-06
rs1649084	10	60292117	[BICC1]	0.474	0.967	A/T	1.048 (1.030 - 1.067)	1.3e-07	1.1e-06
rs62182430	2	172772837	SLC25A12--[]-HAT1	0.26	0.929	G/A	0.947 (0.928 - 0.966)	1.4e-07	1.1e-06
rs9518001	13	100744319	[PCCA]	0.288	0.781	C/T	1.059 (1.037 - 1.082)	1.4e-07	1.1e-06
rs939661	15	79431063	RASGRF1--[]---ANKRD34C	0.491	0.999	A/G	0.955 (0.938 - 0.971)	1.4e-07	1.1e-06
rs1649068	10	60304864	[BICC1]	0.478	0.984	C/A	1.048 (1.030 - 1.066)	1.4e-07	1.1e-06
rs2587950	3	4225251	LRRN1---[]---SETMAR	0.322	0.998	A/G	1.051 (1.032 - 1.070)	1.4e-07	1.1e-06
rs11638625	15	79434787	RASGRF1--[]---ANKRD34C	0.492	0.998	T/G	0.955 (0.938 - 0.971)	1.4e-07	1.1e-06
rs6495374	15	79434031	RASGRF1--[]---ANKRD34C	0.494	0.986	C/T	0.954 (0.938 - 0.971)	1.4e-07	1.1e-06
rs11630571	15	79432992	RASGRF1--[]---ANKRD34C	0.49	0.991	C/A	0.954 (0.938 - 0.971)	1.4e-07	1.1e-06
rs10740734	10	60364363	[BICC1]	0.466	0.965	A/G	1.048 (1.030 - 1.067)	1.4e-07	1.1e-06
rs62183826	2	172908490	[MAP1D]	0.317	0.773	G/T	0.945 (0.925 - 0.965)	1.4e-07	1.1e-06
rs1649081	10	60292444	[BICC1]	0.48	0.944	A/G	1.049 (1.030 - 1.067)	1.4e-07	1.1e-06
chr2:172907039	2	172907039	[MAP1D]	0.318	0.773	C/T	0.945 (0.925 - 0.965)	1.4e-07	1.1e-06
rs1649082	10	60292434	[BICC1]	0.48	0.944	C/A	1.049 (1.030 - 1.067)	1.4e-07	1.1e-06
rs3138138	12	56116099	[RDH5]	0.478	0.779	A/T	1.054 (1.034 - 1.075)	1.4e-07	1.1e-06
rs62183823	2	172907720	[MAP1D]	0.318	0.772	G/A	0.945 (0.925 - 0.965)	1.4e-07	1.1e-06
rs56235685	2	172907708	[MAP1D]	0.318	0.772	A/G	0.945 (0.925 - 0.965)	1.4e-07	1.1e-06
rs4897311	6	129723131	[LAMA2]	0.463	0.855	C/T	0.951 (0.934 - 0.969)	1.4e-07	1.1e-06
rs1593671	10	60295969	[BICC1]	0.476	0.976	T/A	1.048 (1.030 - 1.066)	1.4e-07	1.1e-06
rs893370	10	60360834	[BICC1]	0.473	0.995	T/A	1.047 (1.029 - 1.066)	1.4e-07	1.1e-06
chr2:178917268	2	178917268	[PDE11A]	0.091	0.969	C/T	1.085 (1.053 - 1.118)	1.4e-07	1.1e-06
rs1817577	3	4206029	LRRN1---[]---SETMAR	0.321	0.992	C/T	1.051 (1.032 - 1.070)	1.4e-07	1.1e-06
rs1649024	10	60282338	[BICC1]	0.451	0.897	G/C	1.050 (1.031 - 1.069)	1.4e-07	1.1e-06
rs4948525	10	60361270	[BICC1]	0.473	0.994	A/G	1.047 (1.029 - 1.066)	1.4e-07	1.1e-06
rs34478496	15	79440997	RASGRF1--[]---ANKRD34C	0.492	0.998	C/A	0.955 (0.938 - 0.971)	1.4e-07	1.1e-06
rs10740465	10	79101195	[KCNMA1]	0.417	0.984	T/G	1.048 (1.030 - 1.067)	1.4e-07	1.1e-06
rs349087	11	84813476	[DLG2]	0.364	0.992	G/A	1.049 (1.031 - 1.068)	1.4e-07	1.1e-06
rs34222382	15	79440748	RASGRF1--[]---ANKRD34C	0.492	0.998	C/T	0.955 (0.938 - 0.971)	1.4e-07	1.1e-06
rs10740732	10	60352888	[BICC1]	0.473	0.998	A/G	1.047 (1.029 - 1.065)	1.4e-07	1.1e-06
rs4795723	17	31248065	MYO1D--[]-TMEM98	0.207	0.894	G/A	1.062 (1.038 - 1.085)	1.4e-07	1.1e-06
rs1444058	3	4239847	LRRN1---[]---SETMAR	0.327	0.999	C/T	1.050 (1.031 - 1.070)	1.4e-07	1.1e-06
rs7474570	10	60343085	[BICC1]	0.47	0.981	G/C	1.048 (1.030 - 1.066)	1.4e-07	1.1e-06
rs2010524	15	79435825	RASGRF1--[]---ANKRD34C	0.492	0.998	G/T	0.955 (0.938 - 0.971)	1.4e-07	1.1e-06
rs56087505	8	60146705	TOX---[]---CA8	0.15	0.996	G/A	0.937 (0.915 - 0.960)	1.4e-07	1.1e-06
rs1619284	10	60302515	[BICC1]	0.479	0.98	A/G	1.048 (1.030 - 1.066)	1.4e-07	1.1e-06
rs2686720	3	4215480	LRRN1---[]---SETMAR	0.341	0.931	G/A	1.052 (1.032 - 1.071)	1.4e-07	1.1e-06
rs1649060	10	60310480	[BICC1]	0.467	0.97	G/C	1.048 (1.030 - 1.066)	1.4e-07	1.1e-06
rs1549426	12	9435244	PZP--[]-LOC642846	0.488	1	C/T	1.047 (1.029 - 1.065)	1.4e-07	1.1e-06
rs1658431	10	60329525	[BICC1]	0.478	0.976	C/T	1.048 (1.030 - 1.066)	1.4e-07	1.1e-06
rs4234847	4	80850758	GK2---[]--ANTXR2	0.168	0.816	C/A	0.934 (0.910 - 0.958)	1.5e-07	1.1e-06
rs1614258	10	60308407	[BICC1]	0.477	0.993	T/C	1.047 (1.029 - 1.065)	1.5e-07	1.1e-06
rs4738761	8	60136514	TOX---[]---CA8	0.151	0.993	C/T	0.937 (0.915 - 0.960)	1.5e-07	1.1e-06
rs3109166	4	80552199	GK2---[]---ANTXR2	0.21	0.999	T/G	1.058 (1.036 - 1.080)	1.5e-07	1.1e-06
rs10763556	10	60341398	[BICC1]	0.474	0.986	A/G	1.047 (1.030 - 1.066)	1.5e-07	1.1e-06
rs1649085	10	60292042	[BICC1]	0.475	0.962	C/T	1.048 (1.030 - 1.067)	1.5e-07	1.1e-06
rs3001717	10	60329125	[BICC1]	0.483	0.958	G/A	1.048 (1.030 - 1.067)	1.5e-07	1.1e-06
rs1303968	10	60298941	[BICC1]	0.477	0.98	A/G	1.048 (1.030 - 1.066)	1.5e-07	1.1e-06
rs1649066	10	60305916	[BICC1]	0.476	0.997	C/G	1.047 (1.029 - 1.065)	1.5e-07	1.1e-06
rs12259990	10	60297574	[BICC1]	0.477	0.978	A/G	1.048 (1.030 - 1.066)	1.5e-07	1.1e-06
rs1649065	10	60306386	[BICC1]	0.476	0.997	G/T	1.047 (1.029 - 1.065)	1.5e-07	1.2e-06
rs2917950	10	60287132	[BICC1]	0.496	0.888	A/G	1.050 (1.031 - 1.069)	1.5e-07	1.2e-06
rs1658467	10	60295316	[BICC1]	0.477	0.976	G/A	1.048 (1.030 - 1.066)	1.5e-07	1.2e-06
rs1658459	10	60299246	[BICC1]	0.477	0.982	A/C	1.048 (1.030 - 1.066)	1.5e-07	1.2e-06
rs9921931	16	7385633	[A2BP1]	0.106	0.953	G/C	0.926 (0.899 - 0.953)	1.5e-07	1.2e-06
rs1593672	10	60294379	[BICC1]	0.477	0.976	C/T	1.048 (1.030 - 1.066)	1.5e-07	1.2e-06
rs1626532	10	60294685	[BICC1]	0.477	0.976	T/A	1.048 (1.030 - 1.066)	1.5e-07	1.2e-06
rs11634903	15	79436192	RASGRF1--[]---ANKRD34C	0.491	0.994	A/G	0.955 (0.938 - 0.971)	1.5e-07	1.2e-06
rs1593673	10	60294170	[BICC1]	0.477	0.975	T/C	1.048 (1.030 - 1.066)	1.5e-07	1.2e-06
rs62070231	17	31229597	MYO1D--[]--TMEM98	0.203	0.905	G/C	1.062 (1.038 - 1.085)	1.5e-07	1.2e-06
rs4948524	10	60351224	[BICC1]	0.473	1	A/C	1.047 (1.029 - 1.065)	1.5e-07	1.2e-06
rs1658454	10	60306770	[BICC1]	0.476	0.997	A/G	1.047 (1.029 - 1.065)	1.5e-07	1.2e-06
rs1820542	10	60315643	[BICC1]	0.475	0.999	C/T	1.047 (1.029 - 1.065)	1.5e-07	1.2e-06
rs35904425	15	79444567	RASGRF1--[]---ANKRD34C	0.493	0.992	G/A	0.955 (0.938 - 0.971)	1.5e-07	1.2e-06
rs7099881	10	60316211	[BICC1]	0.475	0.999	A/G	1.047 (1.029 - 1.065)	1.5e-07	1.2e-06
rs55652349	8	60111044	TOX--[]---CA8	0.123	0.973	G/A	0.931 (0.906 - 0.956)	1.5e-07	1.2e-06
rs1658453	10	60309602	[BICC1]	0.478	0.928	C/T	1.049 (1.030 - 1.068)	1.5e-07	1.2e-06
rs4778924	15	79443363	RASGRF1--[]---ANKRD34C	0.489	0.988	T/C	0.955 (0.938 - 0.971)	1.5e-07	1.2e-06
rs9456885	6	164242262	QKI---[]	0.434	0.998	T/G	1.047 (1.029 - 1.066)	1.5e-07	1.2e-06
rs1658428	10	60330917	[BICC1]	0.479	0.971	C/T	1.048 (1.030 - 1.066)	1.5e-07	1.2e-06
rs2177057	15	79441441	RASGRF1--[]---ANKRD34C	0.487	0.979	G/C	0.954 (0.938 - 0.971)	1.5e-07	1.2e-06
rs1658463	10	60298208	[BICC1]	0.478	0.965	T/C	1.048 (1.030 - 1.066)	1.5e-07	1.2e-06
rs10763564	10	60360423	[BICC1]	0.473	0.995	A/C	1.047 (1.029 - 1.065)	1.5e-07	1.2e-06
rs35382567	15	79440897	RASGRF1--[]---ANKRD34C	0.489	0.987	C/T	0.954 (0.938 - 0.971)	1.5e-07	1.2e-06
rs7921371	10	60330531	[BICC1]	0.471	0.974	G/C	1.048 (1.030 - 1.066)	1.5e-07	1.2e-06
rs1649061	10	60309607	[BICC1]	0.478	0.928	A/G	1.049 (1.030 - 1.068)	1.5e-07	1.2e-06
rs7914888	10	60308558	[BICC1]	0.476	0.997	T/C	1.047 (1.029 - 1.065)	1.5e-07	1.2e-06
rs35291410	15	79438660	RASGRF1--[]---ANKRD34C	0.492	0.987	C/T	0.955 (0.938 - 0.971)	1.5e-07	1.2e-06
rs1658455	10	60306089	[BICC1]	0.477	0.991	C/G	1.047 (1.029 - 1.065)	1.5e-07	1.2e-06
rs13100711	3	141082990	[ZBTB38]	0.312	0.977	C/T	0.951 (0.933 - 0.969)	1.5e-07	1.2e-06
rs1649063	10	60309215	[BICC1]	0.476	0.998	A/G	1.047 (1.029 - 1.065)	1.5e-07	1.2e-06
rs1649062	10	60309326	[BICC1]	0.476	0.998	A/G	1.047 (1.029 - 1.065)	1.5e-07	1.2e-06
rs28513111	9	18331122	SH3GL2---[]---ADAMTSL1	0.273	0.987	A/C	0.949 (0.930 - 0.968)	1.5e-07	1.2e-06
rs1658457	10	60302716	[BICC1]	0.484	0.963	C/T	1.048 (1.030 - 1.066)	1.5e-07	1.2e-06
rs11049781	12	9399888	PZP--[]--LOC642846	0.356	0.994	C/T	1.049 (1.031 - 1.068)	1.5e-07	1.2e-06
rs1658462	10	60298284	[BICC1]	0.479	0.968	C/A	1.048 (1.030 - 1.066)	1.5e-07	1.2e-06
rs9513708	13	100732071	ZIC2--[]-PCCA	0.409	0.893	C/T	1.051 (1.031 - 1.070)	1.5e-07	1.2e-06
rs1649074	10	60295342	[BICC1]	0.482	0.958	G/T	1.048 (1.030 - 1.067)	1.5e-07	1.2e-06
rs4491518	16	7418298	[A2BP1]	0.269	0.957	G/A	0.948 (0.930 - 0.967)	1.6e-07	1.2e-06
rs6487747	12	9435574	PZP--[]LOC642846	0.488	0.997	T/C	1.047 (1.029 - 1.065)	1.6e-07	1.2e-06
rs12020260	13	100726763	ZIC2--[]--PCCA	0.399	0.907	A/T	1.050 (1.031 - 1.070)	1.6e-07	1.2e-06
rs4948523	10	60339098	[BICC1]	0.477	0.968	C/A	1.048 (1.030 - 1.066)	1.6e-07	1.2e-06
rs1649069	10	60303695	[BICC1]	0.482	0.973	A/G	1.048 (1.030 - 1.066)	1.6e-07	1.2e-06
rs12261597	10	60297662	[BICC1]	0.48	0.966	T/C	1.048 (1.030 - 1.066)	1.6e-07	1.2e-06
rs59104559	15	79438784	RASGRF1--[]---ANKRD34C	0.493	0.99	A/G	0.955 (0.938 - 0.971)	1.6e-07	1.2e-06
rs11634967	15	79436133	RASGRF1--[]---ANKRD34C	0.49	0.989	G/A	0.955 (0.938 - 0.971)	1.6e-07	1.2e-06
rs4141671	10	60338753	[BICC1]	0.471	0.982	T/C	1.047 (1.029 - 1.066)	1.6e-07	1.2e-06
rs684000	15	35008634	GOLGA8B---[]--GJD2	0.393	0.999	G/A	0.954 (0.937 - 0.971)	1.6e-07	1.2e-06
rs1658460	10	60299151	[BICC1]	0.479	0.971	G/T	1.048 (1.030 - 1.066)	1.6e-07	1.2e-06
rs1658470	10	60292383	[BICC1]	0.485	0.923	G/A	1.049 (1.030 - 1.068)	1.6e-07	1.2e-06
rs1658448	10	60312244	[BICC1]	0.476	0.997	T/C	1.047 (1.029 - 1.065)	1.6e-07	1.2e-06
chr10:60286968	10	60286968	[BICC1]	0.425	0.666	T/C	0.945 (0.925 - 0.965)	1.6e-07	1.2e-06
chr2:178836242	2	178836242	[PDE11A]	0.086	0.982	C/T	1.086 (1.053 - 1.120)	1.6e-07	1.2e-06
rs1649089	10	60289695	[BICC1]	0.479	0.954	C/T	1.048 (1.030 - 1.067)	1.6e-07	1.2e-06
rs11200942	10	86012831	[RGR]	0.083	0.995	C/T	1.086 (1.054 - 1.120)	1.6e-07	1.2e-06
rs36147985	10	60286964	[BICC1]	0.425	0.666	T/C	0.945 (0.925 - 0.965)	1.6e-07	1.2e-06
rs36151114	10	60286966	[BICC1]	0.425	0.666	T/G	0.945 (0.925 - 0.965)	1.6e-07	1.2e-06
rs2291615	12	56335150	[DGKA]	0.283	0.702	G/A	0.941 (0.919 - 0.962)	1.6e-07	1.2e-06
rs4618485	6	73555917	[KCNQ5]	0.392	0.998	A/G	0.954 (0.937 - 0.971)	1.6e-07	1.2e-06
rs1658451	10	60311527	[BICC1]	0.476	0.998	T/A	1.047 (1.029 - 1.065)	1.6e-07	1.2e-06
rs7911971	10	60305160	[BICC1]	0.349	1	G/A	1.049 (1.031 - 1.068)	1.6e-07	1.2e-06
rs17809707	6	129844019	LAMA2-[]--ARHGAP18	0.418	0.985	T/C	0.954 (0.937 - 0.971)	1.6e-07	1.2e-06
rs35882505	3	4221868	LRRN1---[]---SETMAR	0.323	0.991	C/T	1.050 (1.031 - 1.070)	1.6e-07	1.2e-06
chr3:4221648	3	4221648	LRRN1---[]---SETMAR	0.323	0.991	T/C	1.050 (1.031 - 1.070)	1.6e-07	1.2e-06
chr2:178686495	2	178686495	[PDE11A]	0.077	0.95	A/T	1.092 (1.057 - 1.128)	1.6e-07	1.2e-06
rs12764280	10	86005238	[RGR]	0.082	0.998	G/A	1.087 (1.054 - 1.121)	1.6e-07	1.2e-06
rs7098606	10	60277089	[BICC1]	0.478	0.981	C/T	1.047 (1.029 - 1.066)	1.6e-07	1.2e-06
rs1849891	2	146720171	[]---PABPCP2	0.322	0.999	T/G	1.051 (1.031 - 1.070)	1.6e-07	1.3e-06
rs1593677	10	60291642	[BICC1]	0.477	0.963	T/A	1.048 (1.030 - 1.066)	1.6e-07	1.3e-06
rs2600115	3	4225026	LRRN1---[]---SETMAR	0.326	0.985	G/T	1.050 (1.031 - 1.070)	1.6e-07	1.3e-06
rs16936603	9	18333039	SH3GL2---[]---ADAMTSL1	0.274	0.991	A/G	0.949 (0.931 - 0.968)	1.6e-07	1.3e-06
rs2600114	3	4225064	LRRN1---[]---SETMAR	0.326	0.985	G/A	1.050 (1.031 - 1.070)	1.6e-07	1.3e-06
rs12501981	4	80513004	GK2---[]---ANTXR2	0.262	0.986	T/C	1.054 (1.033 - 1.074)	1.6e-07	1.3e-06
rs1658456	10	60304326	[BICC1]	0.479	0.983	T/C	1.047 (1.029 - 1.066)	1.6e-07	1.3e-06
rs7016025	8	60042900	TOX--[]	0.243	0.982	T/G	0.947 (0.928 - 0.967)	1.6e-07	1.3e-06
rs7088421	10	60265622	TFAM---[]-BICC1	0.467	0.874	T/C	1.050 (1.031 - 1.070)	1.7e-07	1.3e-06
rs2842083	10	60329230	[BICC1]	0.482	0.961	C/A	1.048 (1.030 - 1.066)	1.7e-07	1.3e-06
rs3814212	10	85974381	[PCDH21]	0.411	0.994	G/A	1.048 (1.030 - 1.067)	1.7e-07	1.3e-06
rs1658469	10	60292402	[BICC1]	0.481	0.941	G/A	1.048 (1.030 - 1.067)	1.7e-07	1.3e-06
rs11787249	8	60043680	TOX--[]	0.243	0.984	C/G	0.947 (0.928 - 0.967)	1.7e-07	1.3e-06
rs7100474	10	60273121	[BICC1]	0.474	0.954	T/C	1.048 (1.030 - 1.066)	1.7e-07	1.3e-06
rs36043184	3	4221894	LRRN1---[]---SETMAR	0.323	0.987	T/G	1.050 (1.031 - 1.070)	1.7e-07	1.3e-06
rs1593678	10	60291548	[BICC1]	0.48	0.951	G/A	1.048 (1.030 - 1.067)	1.7e-07	1.3e-06
rs1582827	10	60297102	[BICC1]	0.479	0.97	C/T	1.048 (1.029 - 1.066)	1.7e-07	1.3e-06
rs2393449	10	60343030	[BICC1]	0.473	0.991	G/A	1.047 (1.029 - 1.065)	1.7e-07	1.3e-06
rs1658434	10	60328756	[BICC1]	0.478	0.981	C/G	1.047 (1.029 - 1.066)	1.7e-07	1.3e-06
rs1649041	10	60328782	[BICC1]	0.478	0.981	C/T	1.047 (1.029 - 1.066)	1.7e-07	1.3e-06
rs4738763	8	60144641	TOX---[]---CA8	0.146	0.94	T/C	0.935 (0.912 - 0.959)	1.7e-07	1.3e-06
chr10:60306548	10	60306548	[BICC1]	0.349	0.999	C/A	1.049 (1.030 - 1.068)	1.7e-07	1.3e-06
rs1040641	6	164241690	QKI---[]	0.434	0.998	T/C	1.047 (1.029 - 1.065)	1.7e-07	1.3e-06
rs7135251	12	9434815	PZP--[]-LOC642846	0.485	0.981	T/G	1.047 (1.029 - 1.066)	1.7e-07	1.3e-06
rs1658485	10	60288331	[BICC1]	0.478	0.958	G/A	1.048 (1.030 - 1.066)	1.7e-07	1.3e-06
rs1658452	10	60311114	[BICC1]	0.478	0.989	T/A	1.047 (1.029 - 1.065)	1.7e-07	1.3e-06
rs2686716	3	4221275	LRRN1---[]---SETMAR	0.323	0.99	G/A	1.050 (1.031 - 1.070)	1.7e-07	1.3e-06
rs1620404	10	60327830	[BICC1]	0.478	0.982	A/G	1.047 (1.029 - 1.066)	1.7e-07	1.3e-06
rs1649019	10	60288111	[BICC1]	0.478	0.957	C/T	1.048 (1.030 - 1.066)	1.7e-07	1.3e-06
rs1626606	10	60328088	[BICC1]	0.478	0.982	T/C	1.047 (1.029 - 1.066)	1.7e-07	1.3e-06
rs1649043	10	60328209	[BICC1]	0.478	0.982	T/C	1.047 (1.029 - 1.066)	1.7e-07	1.3e-06
rs1658486	10	60288081	[BICC1]	0.478	0.957	T/A	1.048 (1.030 - 1.066)	1.7e-07	1.3e-06
rs1427224	10	60290620	[BICC1]	0.481	0.946	A/G	1.048 (1.030 - 1.067)	1.7e-07	1.3e-06
chr3:4221683	3	4221683	LRRN1---[]---SETMAR	0.322	0.989	A/G	1.050 (1.031 - 1.070)	1.7e-07	1.3e-06
rs1907446	2	146712374	[]---PABPCP2	0.322	0.987	T/C	1.051 (1.031 - 1.070)	1.7e-07	1.3e-06
rs1658477	10	60289607	[BICC1]	0.477	0.958	G/A	1.048 (1.030 - 1.066)	1.7e-07	1.3e-06
rs1658419	10	60332812	[BICC1]	0.482	0.963	C/A	1.048 (1.030 - 1.066)	1.7e-07	1.3e-06
rs2600132	3	4215015	LRRN1---[]---SETMAR	0.322	0.993	T/C	1.050 (1.031 - 1.070)	1.7e-07	1.3e-06
rs28816099	8	60084133	TOX--[]	0.202	0.913	G/A	0.942 (0.921 - 0.963)	1.7e-07	1.3e-06
rs1346300	10	60287635	[BICC1]	0.478	0.958	C/G	1.048 (1.030 - 1.066)	1.7e-07	1.3e-06
rs1649092	10	60289389	[BICC1]	0.477	0.957	T/A	1.048 (1.030 - 1.066)	1.7e-07	1.3e-06
rs1087727	3	4204974	LRRN1---[]---SETMAR	0.322	0.994	A/G	1.050 (1.031 - 1.070)	1.7e-07	1.3e-06
rs2600125	3	4219081	LRRN1---[]---SETMAR	0.324	0.984	A/G	1.050 (1.031 - 1.070)	1.7e-07	1.3e-06
rs1658479	10	60289398	[BICC1]	0.477	0.958	A/C	1.048 (1.030 - 1.066)	1.7e-07	1.3e-06
rs1658480	10	60289374	[BICC1]	0.477	0.957	G/C	1.048 (1.030 - 1.066)	1.7e-07	1.3e-06
rs12263522	10	60343527	[BICC1]	0.471	0.985	A/C	1.047 (1.029 - 1.065)	1.7e-07	1.3e-06
rs1658481	10	60289339	[BICC1]	0.477	0.957	G/A	1.048 (1.030 - 1.066)	1.7e-07	1.3e-06
rs1649015	10	60289031	[BICC1]	0.477	0.957	G/A	1.048 (1.030 - 1.066)	1.7e-07	1.3e-06
rs1658429	10	60330422	[BICC1]	0.475	0.987	C/T	1.047 (1.029 - 1.065)	1.7e-07	1.3e-06
rs2874813	3	4208715	LRRN1---[]---SETMAR	0.318	0.978	T/G	1.051 (1.032 - 1.071)	1.7e-07	1.3e-06
rs1872415	3	4211374	LRRN1---[]---SETMAR	0.319	0.986	G/A	1.051 (1.031 - 1.070)	1.8e-07	1.3e-06
rs1649038	10	60330439	[BICC1]	0.482	0.96	A/G	1.048 (1.030 - 1.066)	1.8e-07	1.3e-06
rs1658483	10	60288933	[BICC1]	0.477	0.957	T/C	1.048 (1.030 - 1.066)	1.8e-07	1.3e-06
rs1649039	10	60330041	[BICC1]	0.477	0.981	A/G	1.047 (1.029 - 1.066)	1.8e-07	1.3e-06
rs1444061	3	4222709	LRRN1---[]---SETMAR	0.323	0.991	A/G	1.050 (1.031 - 1.070)	1.8e-07	1.3e-06
rs1649059	10	60312599	[BICC1]	0.478	0.993	C/T	1.047 (1.029 - 1.065)	1.8e-07	1.3e-06
rs1303970	10	60298477	[BICC1]	0.474	0.966	A/C	1.048 (1.030 - 1.066)	1.8e-07	1.3e-06
rs1593670	10	60300766	[BICC1]	0.481	0.966	G/C	1.048 (1.029 - 1.066)	1.8e-07	1.3e-06
rs1444050	3	4200077	LRRN1---[]---SETMAR	0.323	0.99	A/C	1.050 (1.031 - 1.070)	1.8e-07	1.3e-06
rs1649067	10	60305240	[BICC1]	0.479	0.987	C/T	1.047 (1.029 - 1.065)	1.8e-07	1.3e-06
rs3749877	6	129722389	[LAMA2]	0.465	0.861	A/G	0.952 (0.935 - 0.970)	1.8e-07	1.3e-06
rs11965896	6	129838995	LAMA2-[]--ARHGAP18	0.365	0.778	T/C	1.055 (1.034 - 1.077)	1.8e-07	1.3e-06
rs7392591	10	60283162	[BICC1]	0.479	0.824	C/T	0.951 (0.933 - 0.969)	1.8e-07	1.3e-06
rs2393455	10	60374898	[BICC1]	0.451	0.848	A/C	1.051 (1.032 - 1.071)	1.8e-07	1.4e-06
rs1658436	10	60326910	[BICC1]	0.477	0.994	A/G	1.047 (1.029 - 1.065)	1.8e-07	1.4e-06
rs8054384	16	7461786	[A2BP1]	0.119	0.973	C/T	0.930 (0.905 - 0.956)	1.8e-07	1.4e-06
rs1649030	10	60279830	[BICC1]	0.475	0.995	G/A	1.047 (1.029 - 1.065)	1.8e-07	1.4e-06
rs6481404	10	60286071	[BICC1]	0.478	0.96	C/G	1.048 (1.030 - 1.066)	1.8e-07	1.4e-06
rs2686719	3	4217326	LRRN1---[]---SETMAR	0.323	0.989	T/C	1.050 (1.031 - 1.070)	1.8e-07	1.4e-06
rs1658478	10	60289551	[BICC1]	0.486	0.926	T/C	1.049 (1.030 - 1.067)	1.8e-07	1.4e-06
rs7910442	10	60270260	TFAM---[]-BICC1	0.471	0.926	T/G	1.049 (1.030 - 1.067)	1.8e-07	1.4e-06
rs1649045	10	60327047	[BICC1]	0.477	0.994	C/T	1.047 (1.029 - 1.065)	1.8e-07	1.4e-06
rs7921207	10	60270235	TFAM---[]-BICC1	0.471	0.925	G/T	1.049 (1.030 - 1.067)	1.8e-07	1.4e-06
rs1838305	3	4210967	LRRN1---[]---SETMAR	0.322	0.994	C/T	1.050 (1.031 - 1.070)	1.8e-07	1.4e-06
rs1649037	10	60331135	[BICC1]	0.476	0.986	T/C	1.047 (1.029 - 1.065)	1.8e-07	1.4e-06
rs1658447	10	60313174	[BICC1]	0.472	0.987	A/G	1.047 (1.029 - 1.065)	1.8e-07	1.4e-06
rs2256269	3	4216172	LRRN1---[]---SETMAR	0.322	0.992	C/G	1.050 (1.031 - 1.070)	1.8e-07	1.4e-06
rs1658496	10	60279909	[BICC1]	0.475	0.994	G/A	1.047 (1.029 - 1.065)	1.8e-07	1.4e-06
rs1825509	3	4207147	LRRN1---[]---SETMAR	0.32	0.987	C/T	1.050 (1.031 - 1.070)	1.8e-07	1.4e-06
rs10763558	10	60341934	[BICC1]	0.476	0.981	T/G	1.047 (1.029 - 1.066)	1.8e-07	1.4e-06
rs9513725	13	100735511	ZIC2--[]-PCCA	0.395	0.847	G/A	1.052 (1.032 - 1.072)	1.8e-07	1.4e-06
rs1593675	10	60291694	[BICC1]	0.479	0.956	A/G	1.048 (1.030 - 1.066)	1.8e-07	1.4e-06
rs10887261	10	86004269	LRIT1-[]RGR	0.082	0.999	C/T	1.086 (1.053 - 1.120)	1.8e-07	1.4e-06
rs1649018	10	60288150	[BICC1]	0.479	0.951	G/T	1.048 (1.030 - 1.066)	1.8e-07	1.4e-06
rs1549429	12	9434842	PZP--[]-LOC642846	0.484	0.983	T/C	1.047 (1.029 - 1.065)	1.8e-07	1.4e-06
rs1649040	10	60329617	[BICC1]	0.479	0.972	C/T	1.047 (1.029 - 1.066)	1.8e-07	1.4e-06
rs1649036	10	60331878	[BICC1]	0.475	0.989	A/C	1.047 (1.029 - 1.065)	1.8e-07	1.4e-06
rs1658421	10	60331928	[BICC1]	0.475	0.989	T/A	1.047 (1.029 - 1.065)	1.8e-07	1.4e-06
rs1649046	10	60326109	[BICC1]	0.48	0.982	C/T	1.047 (1.029 - 1.065)	1.8e-07	1.4e-06
rs1658446	10	60314183	[BICC1]	0.476	0.999	C/A	1.047 (1.029 - 1.065)	1.8e-07	1.4e-06
rs11200945	10	86016357	[RGR]	0.078	0.952	C/T	1.090 (1.056 - 1.126)	1.9e-07	1.4e-06
rs1649035	10	60332701	[BICC1]	0.475	0.99	A/T	1.047 (1.029 - 1.065)	1.9e-07	1.4e-06
rs1649021	10	60286028	[BICC1]	0.48	0.951	T/C	1.048 (1.030 - 1.066)	1.9e-07	1.4e-06
chr22:38876902	22	38876902	[KDELR3]	0.056	0.855	C/T	1.111 (1.069 - 1.155)	1.9e-07	1.4e-06
rs1658438	10	60326583	[BICC1]	0.476	0.994	T/C	1.047 (1.029 - 1.065)	1.9e-07	1.4e-06
rs1649022	10	60285867	[BICC1]	0.48	0.952	G/A	1.048 (1.030 - 1.066)	1.9e-07	1.4e-06
rs1658489	10	60285924	[BICC1]	0.48	0.951	G/A	1.048 (1.030 - 1.066)	1.9e-07	1.4e-06
rs1649077	10	60293906	[BICC1]	0.481	0.96	G/A	1.048 (1.029 - 1.066)	1.9e-07	1.4e-06
rs11154480	6	129776536	[LAMA2]	0.449	0.98	C/T	0.955 (0.938 - 0.971)	1.9e-07	1.4e-06
rs1427199	10	60274941	[BICC1]	0.476	0.98	C/T	1.047 (1.029 - 1.065)	1.9e-07	1.4e-06
rs1427198	10	60274970	[BICC1]	0.476	0.981	T/G	1.047 (1.029 - 1.065)	1.9e-07	1.4e-06
rs1427197	10	60275150	[BICC1]	0.476	0.981	A/G	1.047 (1.029 - 1.065)	1.9e-07	1.4e-06
rs3001715	10	60285509	[BICC1]	0.48	0.953	G/A	1.048 (1.030 - 1.066)	1.9e-07	1.4e-06
rs7394395	10	60283187	[BICC1]	0.476	0.816	G/A	0.951 (0.933 - 0.969)	1.9e-07	1.4e-06
rs1649023	10	60285820	[BICC1]	0.48	0.952	A/G	1.048 (1.030 - 1.066)	1.9e-07	1.4e-06
rs1829725	3	4212908	LRRN1---[]---SETMAR	0.322	0.994	C/G	1.050 (1.031 - 1.070)	1.9e-07	1.4e-06
rs1621227	10	60327734	[BICC1]	0.478	0.979	G/C	1.047 (1.029 - 1.066)	1.9e-07	1.4e-06
chr3:4221974	3	4221974	LRRN1---[]---SETMAR	0.323	0.989	A/G	1.050 (1.031 - 1.070)	1.9e-07	1.4e-06
rs7926722	11	40196093	[LRRC4C]	0.441	0.995	T/C	1.047 (1.029 - 1.066)	1.9e-07	1.4e-06
rs1620186	10	60314275	[BICC1]	0.476	0.999	A/G	1.047 (1.029 - 1.065)	1.9e-07	1.4e-06
rs2256260	3	4216409	LRRN1---[]---SETMAR	0.324	0.983	A/G	1.050 (1.031 - 1.070)	1.9e-07	1.4e-06
rs3001714	10	60285494	[BICC1]	0.48	0.953	G/A	1.048 (1.030 - 1.066)	1.9e-07	1.4e-06
rs795288	3	4204455	LRRN1---[]---SETMAR	0.322	0.994	T/C	1.050 (1.031 - 1.070)	1.9e-07	1.4e-06
rs1427200	10	60274928	[BICC1]	0.474	0.973	C/T	1.047 (1.029 - 1.066)	1.9e-07	1.4e-06
rs3749879	6	129722634	[LAMA2]	0.465	0.863	A/G	0.952 (0.935 - 0.970)	1.9e-07	1.4e-06
rs2114564	10	60314729	[BICC1]	0.476	0.999	C/T	1.047 (1.029 - 1.065)	1.9e-07	1.4e-06
rs3749878	6	129722425	[LAMA2]	0.465	0.863	G/A	0.952 (0.935 - 0.970)	1.9e-07	1.4e-06
rs62070229	17	31227593	MYO1D--[]--TMEM98	0.206	0.921	A/G	1.060 (1.037 - 1.084)	1.9e-07	1.4e-06
rs2438182	10	60314815	[BICC1]	0.476	0.999	T/A	1.047 (1.029 - 1.065)	1.9e-07	1.4e-06
rs7897298	10	60274606	[BICC1]	0.476	0.979	T/C	1.047 (1.029 - 1.065)	1.9e-07	1.4e-06
rs1658422	10	60331758	[BICC1]	0.475	0.987	T/G	1.047 (1.029 - 1.065)	1.9e-07	1.4e-06
rs4897312	6	129723173	[LAMA2]	0.466	0.862	C/T	0.952 (0.935 - 0.970)	1.9e-07	1.4e-06
rs2166023	3	4211752	LRRN1---[]---SETMAR	0.321	0.996	T/C	1.050 (1.031 - 1.069)	1.9e-07	1.4e-06
rs28862452	10	60282481	[BICC1]	0.47	0.951	A/C	1.048 (1.030 - 1.066)	1.9e-07	1.4e-06
rs11200938	10	86004865	[RGR]	0.082	0.999	C/T	1.086 (1.053 - 1.120)	1.9e-07	1.5e-06
rs1649048	10	60324282	[BICC1]	0.476	1	A/G	1.047 (1.029 - 1.065)	1.9e-07	1.5e-06
rs2381914	2	147087949	[]---PABPCP2	0.421	0.924	T/C	0.953 (0.936 - 0.970)	1.9e-07	1.5e-06
rs10771464	12	9432850	PZP--[]-LOC642846	0.483	0.976	A/G	1.047 (1.029 - 1.066)	2e-07	1.5e-06
rs4897310	6	129723090	[LAMA2]	0.465	0.864	T/C	0.952 (0.935 - 0.970)	2e-07	1.5e-06
rs1649058	10	60317087	[BICC1]	0.476	1	A/G	1.047 (1.029 - 1.065)	2e-07	1.5e-06
rs1817574	3	4201685	LRRN1---[]---SETMAR	0.322	0.993	T/A	1.050 (1.031 - 1.069)	2e-07	1.5e-06
chr12:56329537	12	56329537	[DGKA]	0.284	0.7	C/T	0.941 (0.920 - 0.963)	2e-07	1.5e-06
rs12595749	15	79432359	RASGRF1--[]---ANKRD34C	0.411	0.999	A/G	1.048 (1.029 - 1.066)	2e-07	1.5e-06
rs1087729	3	4202492	LRRN1---[]---SETMAR	0.322	0.993	T/C	1.050 (1.031 - 1.069)	2e-07	1.5e-06
rs1649091	10	60289440	[BICC1]	0.481	0.944	A/T	1.048 (1.030 - 1.067)	2e-07	1.5e-06
rs62297619	4	80562984	GK2---[]---ANTXR2	0.21	0.981	C/T	1.057 (1.035 - 1.080)	2e-07	1.5e-06
rs1658439	10	60325986	[BICC1]	0.476	0.998	G/A	1.047 (1.029 - 1.065)	2e-07	1.5e-06
rs2629241	3	4208798	LRRN1---[]---SETMAR	0.311	0.949	A/G	1.052 (1.032 - 1.072)	2e-07	1.5e-06
rs6907500	6	129721841	[LAMA2]	0.465	0.851	A/G	0.952 (0.934 - 0.970)	2e-07	1.5e-06
rs4683603	3	141092050	[ZBTB38]	0.404	0.938	G/T	0.953 (0.936 - 0.971)	2e-07	1.5e-06
rs1621811	10	60320664	[BICC1]	0.476	1	C/T	1.047 (1.029 - 1.065)	2e-07	1.5e-06
rs1658423	10	60331627	[BICC1]	0.476	0.986	G/T	1.047 (1.029 - 1.065)	2e-07	1.5e-06
rs1444051	3	4200013	LRRN1---[]---SETMAR	0.33	0.961	T/G	1.051 (1.031 - 1.070)	2e-07	1.5e-06
rs2600138	3	4208596	LRRN1---[]---SETMAR	0.293	0.886	G/C	1.054 (1.034 - 1.076)	2e-07	1.5e-06
rs1658490	10	60281616	[BICC1]	0.477	0.985	G/A	1.047 (1.029 - 1.065)	2e-07	1.5e-06
rs1658440	10	60323933	[BICC1]	0.476	1	A/T	1.047 (1.029 - 1.065)	2e-07	1.5e-06
rs1649049	10	60324095	[BICC1]	0.476	1	A/G	1.047 (1.029 - 1.065)	2e-07	1.5e-06
rs11006171	10	60278487	[BICC1]	0.473	0.987	C/T	1.047 (1.029 - 1.065)	2e-07	1.5e-06
rs1649057	10	60318114	[BICC1]	0.473	0.989	A/G	1.047 (1.029 - 1.065)	2e-07	1.5e-06
rs9321164	6	129731291	[LAMA2]	0.428	0.86	C/A	0.952 (0.934 - 0.970)	2e-07	1.5e-06
rs1632584	10	60282078	[BICC1]	0.477	0.978	T/C	1.047 (1.029 - 1.065)	2e-07	1.5e-06
rs2393448	10	60333260	[BICC1]	0.479	0.973	G/T	1.047 (1.029 - 1.066)	2e-07	1.5e-06
rs1658420	10	60332089	[BICC1]	0.476	0.986	G/A	1.047 (1.029 - 1.065)	2e-07	1.5e-06
rs4478560	8	60129003	TOX--[]---CA8	0.149	0.996	G/T	0.938 (0.915 - 0.961)	2e-07	1.5e-06
rs1658435	10	60327527	[BICC1]	0.482	0.974	G/A	1.047 (1.029 - 1.065)	2e-07	1.5e-06
rs28478398	15	79368629	[RASGRF1]	0.275	0.751	G/A	1.060 (1.037 - 1.084)	2e-07	1.5e-06
rs9321163	6	129731290	[LAMA2]	0.428	0.859	T/A	0.952 (0.934 - 0.970)	2.1e-07	1.5e-06
rs1649025	10	60281584	[BICC1]	0.477	0.987	C/G	1.047 (1.029 - 1.065)	2.1e-07	1.5e-06
rs11637459	15	79413554	RASGRF1--[]---ANKRD34C	0.43	0.964	A/G	0.954 (0.937 - 0.971)	2.1e-07	1.5e-06
rs7616781	3	141046507	[ZBTB38]	0.301	0.99	A/T	0.951 (0.933 - 0.969)	2.1e-07	1.5e-06
rs1658492	10	60281267	[BICC1]	0.477	0.988	C/T	1.047 (1.029 - 1.065)	2.1e-07	1.5e-06
rs1658491	10	60281354	[BICC1]	0.477	0.988	C/T	1.047 (1.029 - 1.065)	2.1e-07	1.5e-06
rs1649026	10	60281400	[BICC1]	0.477	0.988	A/G	1.047 (1.029 - 1.065)	2.1e-07	1.5e-06
rs1872416	3	4211269	LRRN1---[]---SETMAR	0.323	0.987	T/G	1.050 (1.031 - 1.070)	2.1e-07	1.5e-06
rs1649051	10	60321997	[BICC1]	0.479	0.988	G/A	1.047 (1.029 - 1.065)	2.1e-07	1.5e-06
rs1896245	10	60276083	[BICC1]	0.476	0.984	T/G	1.047 (1.029 - 1.065)	2.1e-07	1.5e-06
rs1649042	10	60328663	[BICC1]	0.48	0.971	C/T	1.047 (1.029 - 1.066)	2.1e-07	1.5e-06
rs2695760	2	178835711	[PDE11A]	0.473	0.998	G/A	1.047 (1.029 - 1.065)	2.1e-07	1.6e-06
rs9416704	10	60286729	[BICC1]	0.485	0.931	C/T	1.048 (1.030 - 1.067)	2.1e-07	1.6e-06
chr2:178855811	2	178855811	[PDE11A]	0.097	0.91	G/A	1.084 (1.052 - 1.117)	2.1e-07	1.6e-06
rs1896243	10	60276291	[BICC1]	0.476	0.985	C/T	1.047 (1.029 - 1.065)	2.1e-07	1.6e-06
rs2600131	3	4216523	LRRN1---[]---SETMAR	0.325	0.981	A/G	1.050 (1.031 - 1.070)	2.1e-07	1.6e-06
rs7098326	10	60276906	[BICC1]	0.476	0.987	C/T	1.047 (1.029 - 1.065)	2.1e-07	1.6e-06
rs1658494	10	60280323	[BICC1]	0.476	0.996	C/T	1.047 (1.029 - 1.065)	2.1e-07	1.6e-06
rs1658495	10	60280153	[BICC1]	0.476	0.998	C/A	1.047 (1.029 - 1.065)	2.1e-07	1.6e-06
rs1658497	10	60279872	[BICC1]	0.476	0.999	C/T	1.047 (1.029 - 1.065)	2.1e-07	1.6e-06
rs11006170	10	60276369	[BICC1]	0.476	0.986	T/C	1.047 (1.029 - 1.065)	2.1e-07	1.6e-06
rs1649072	10	60298112	[BICC1]	0.483	0.954	A/G	1.048 (1.029 - 1.066)	2.1e-07	1.6e-06
rs1623568	10	60320446	[BICC1]	0.477	0.998	C/T	1.047 (1.029 - 1.065)	2.1e-07	1.6e-06
rs1087728	3	4202778	LRRN1---[]---SETMAR	0.323	0.989	A/G	1.050 (1.031 - 1.069)	2.1e-07	1.6e-06
rs1896244	10	60276182	[BICC1]	0.476	0.983	A/G	1.047 (1.029 - 1.065)	2.1e-07	1.6e-06
rs10826198	10	60274182	[BICC1]	0.469	0.948	C/T	1.048 (1.029 - 1.066)	2.2e-07	1.6e-06
rs1649028	10	60280428	[BICC1]	0.476	0.992	A/G	1.047 (1.029 - 1.065)	2.2e-07	1.6e-06
rs1649027	10	60280911	[BICC1]	0.476	0.991	T/G	1.047 (1.029 - 1.065)	2.2e-07	1.6e-06
rs1649055	10	60320045	[BICC1]	0.479	0.988	A/T	1.047 (1.029 - 1.065)	2.2e-07	1.6e-06
rs7097576	10	60277055	[BICC1]	0.476	0.988	G/A	1.047 (1.029 - 1.065)	2.2e-07	1.6e-06
rs1896246	10	60276068	[BICC1]	0.476	0.982	A/G	1.047 (1.029 - 1.065)	2.2e-07	1.6e-06
rs1658493	10	60281090	[BICC1]	0.476	0.989	C/T	1.047 (1.029 - 1.065)	2.2e-07	1.6e-06
rs7098329	10	60276915	[BICC1]	0.476	0.987	C/T	1.047 (1.029 - 1.065)	2.2e-07	1.6e-06
chr3:4228919	3	4228919	LRRN1---[]---SETMAR	0.213	0.692	G/A	1.069 (1.042 - 1.096)	2.2e-07	1.6e-06
rs7102878	11	40206103	[LRRC4C]	0.306	0.984	C/T	1.051 (1.031 - 1.071)	2.2e-07	1.6e-06
rs2262390	3	4202180	LRRN1---[]---SETMAR	0.324	0.985	C/T	1.050 (1.031 - 1.069)	2.2e-07	1.6e-06
rs12264028	10	60278140	[BICC1]	0.476	0.998	C/T	1.046 (1.029 - 1.065)	2.2e-07	1.6e-06
rs12248958	10	60278255	[BICC1]	0.476	0.998	G/A	1.046 (1.029 - 1.065)	2.2e-07	1.6e-06
rs10826199	10	60274213	[BICC1]	0.475	0.972	T/C	1.047 (1.029 - 1.065)	2.2e-07	1.6e-06
rs9416705	10	60286816	[BICC1]	0.495	0.873	T/C	0.953 (0.935 - 0.970)	2.2e-07	1.6e-06
rs1158212	10	60318276	[BICC1]	0.48	0.982	A/G	1.047 (1.029 - 1.065)	2.2e-07	1.6e-06
rs1365741	10	60277489	[BICC1]	0.476	0.997	C/T	1.046 (1.029 - 1.065)	2.2e-07	1.6e-06
rs10124318	9	18332299	SH3GL2---[]---ADAMTSL1	0.273	0.991	T/C	0.950 (0.931 - 0.968)	2.2e-07	1.6e-06
rs35763415	17	79622370	[PDE6G]	0.403	0.898	C/T	1.050 (1.031 - 1.070)	2.2e-07	1.6e-06
rs2908980	17	11396226	[SHISA6]	0.447	0.997	T/C	0.955 (0.939 - 0.972)	2.2e-07	1.6e-06
rs1658418	10	60333003	[BICC1]	0.479	0.973	A/G	1.047 (1.029 - 1.065)	2.2e-07	1.6e-06
rs1658417	10	60333039	[BICC1]	0.479	0.973	C/T	1.047 (1.029 - 1.065)	2.2e-07	1.6e-06
rs9321165	6	129731302	[LAMA2]	0.433	0.873	A/G	0.952 (0.935 - 0.970)	2.2e-07	1.6e-06
rs57488047	15	79403002	RASGRF1--[]---ANKRD34C	0.453	0.974	T/C	1.047 (1.029 - 1.066)	2.2e-07	1.6e-06
rs10763552	10	60273977	[BICC1]	0.475	0.964	C/T	1.047 (1.029 - 1.066)	2.2e-07	1.6e-06
rs1649044	10	60327298	[BICC1]	0.474	0.967	C/A	1.047 (1.029 - 1.066)	2.3e-07	1.7e-06
rs7031026	9	18354869	SH3GL2---[]---ADAMTSL1	0.419	0.962	T/C	0.954 (0.937 - 0.971)	2.3e-07	1.7e-06
rs1649034	10	60279324	[BICC1]	0.476	0.999	G/A	1.046 (1.029 - 1.065)	2.3e-07	1.7e-06
rs2120512	3	4211943	LRRN1---[]---SETMAR	0.315	0.972	T/G	1.051 (1.031 - 1.070)	2.3e-07	1.7e-06
rs1649033	10	60279634	[BICC1]	0.476	0.999	T/C	1.046 (1.029 - 1.064)	2.3e-07	1.7e-06
rs10788335	10	85965819	[PCDH21]	0.434	0.966	G/A	1.048 (1.029 - 1.066)	2.3e-07	1.7e-06
rs1649031	10	60279742	[BICC1]	0.476	1	G/A	1.046 (1.029 - 1.064)	2.3e-07	1.7e-06
rs7392584	10	60283090	[BICC1]	0.48	0.959	T/C	1.047 (1.029 - 1.066)	2.3e-07	1.7e-06
rs1649032	10	60279701	[BICC1]	0.476	0.999	T/C	1.046 (1.029 - 1.064)	2.3e-07	1.7e-06
rs1427196	10	60278573	[BICC1]	0.478	0.991	C/T	1.047 (1.029 - 1.065)	2.3e-07	1.7e-06
rs2165388	4	80473476	GK2---[]---ANTXR2	0.283	0.83	C/T	1.057 (1.035 - 1.079)	2.3e-07	1.7e-06
rs57604384	17	79630941	PDE6G-[]-C17orf90	0.423	0.702	G/A	1.056 (1.035 - 1.078)	2.3e-07	1.7e-06
rs4778918	15	79434040	RASGRF1--[]---ANKRD34C	0.408	0.986	T/C	1.048 (1.029 - 1.066)	2.3e-07	1.7e-06
rs7861774	9	18355044	SH3GL2---[]---ADAMTSL1	0.419	0.963	C/T	0.954 (0.937 - 0.971)	2.4e-07	1.7e-06
rs13031020	2	146706509	[]---PABPCP2	0.32	0.967	T/C	1.051 (1.031 - 1.071)	2.4e-07	1.7e-06
rs11006192	10	60343638	[BICC1]	0.471	0.981	C/T	1.047 (1.029 - 1.065)	2.4e-07	1.7e-06
rs7094882	10	60276829	[BICC1]	0.477	0.982	C/T	1.047 (1.029 - 1.065)	2.4e-07	1.7e-06
rs1414740	6	129768483	[LAMA2]	0.45	0.976	G/C	0.955 (0.938 - 0.972)	2.4e-07	1.7e-06
chr2:172527238	2	172527238	CYBRD1---[]--DYNC1I2	0.237	0.932	T/C	0.946 (0.926 - 0.966)	2.4e-07	1.7e-06
rs1365740	10	60277549	[BICC1]	0.477	0.993	A/C	1.046 (1.029 - 1.065)	2.4e-07	1.7e-06
rs17499593	2	172649755	[SLC25A12]	0.183	0.947	C/G	0.942 (0.920 - 0.964)	2.4e-07	1.7e-06
rs35672533	20	4712711	PRND-[]--RASSF2	0.273	0.959	T/C	0.949 (0.930 - 0.968)	2.4e-07	1.7e-06
rs1319844	3	4229928	LRRN1---[]---SETMAR	0.322	0.99	T/C	1.050 (1.031 - 1.069)	2.4e-07	1.7e-06
rs2170779	10	60277249	[BICC1]	0.474	0.984	G/A	1.047 (1.029 - 1.065)	2.4e-07	1.8e-06
rs7405453	17	79615572	[TSPAN10]	0.343	0.768	G/A	1.056 (1.034 - 1.078)	2.4e-07	1.8e-06
rs56049564	2	172648680	[SLC25A12]	0.183	0.948	T/C	0.942 (0.921 - 0.964)	2.4e-07	1.8e-06
rs62168429	2	147081666	[]---PABPCP2	0.381	0.899	T/C	1.051 (1.031 - 1.070)	2.5e-07	1.8e-06
rs10740731	10	60348886	[BICC1]	0.474	1	A/G	1.046 (1.028 - 1.064)	2.5e-07	1.8e-06
rs1549427	12	9434940	PZP--[]-LOC642846	0.489	0.998	G/A	1.046 (1.028 - 1.064)	2.5e-07	1.8e-06
rs1403124	3	4213033	LRRN1---[]---SETMAR	0.32	0.985	A/C	1.050 (1.031 - 1.070)	2.5e-07	1.8e-06
rs7300172	12	9434423	PZP--[]-LOC642846	0.489	0.998	G/A	1.046 (1.028 - 1.064)	2.5e-07	1.8e-06
rs2686697	3	4199267	LRRN1---[]---SETMAR	0.324	0.991	C/G	1.050 (1.030 - 1.069)	2.5e-07	1.8e-06
rs592063	11	84771599	[DLG2]	0.365	0.986	A/T	1.048 (1.030 - 1.067)	2.5e-07	1.8e-06
rs6037941	20	4716479	PRND-[]--RASSF2	0.269	0.994	A/G	0.950 (0.931 - 0.969)	2.5e-07	1.8e-06
rs2113899	12	9433483	PZP--[]-LOC642846	0.489	0.998	T/C	1.046 (1.028 - 1.064)	2.5e-07	1.8e-06
rs9895741	17	79603831	[NPLOC4]	0.356	0.687	G/A	1.059 (1.036 - 1.082)	2.5e-07	1.8e-06
rs2248840	3	4230956	LRRN1---[]---SETMAR	0.323	0.998	C/T	1.049 (1.030 - 1.069)	2.5e-07	1.8e-06
rs4244949	10	86016438	[RGR]	0.168	0.949	C/T	1.064 (1.039 - 1.089)	2.6e-07	1.8e-06
rs1549430	12	9433605	PZP--[]-LOC642846	0.489	0.998	A/G	1.046 (1.028 - 1.064)	2.6e-07	1.8e-06
rs10763559	10	60347410	[BICC1]	0.474	1	T/C	1.046 (1.028 - 1.064)	2.6e-07	1.9e-06
rs1658432	10	60329069	[BICC1]	0.478	0.964	G/C	1.047 (1.029 - 1.065)	2.6e-07	1.9e-06
chr6:129767714	6	129767714	[LAMA2]	0.414	0.872	G/C	0.952 (0.934 - 0.970)	2.6e-07	1.9e-06
rs1978344	17	11395781	[SHISA6]	0.447	0.999	G/A	0.956 (0.939 - 0.972)	2.6e-07	1.9e-06
rs10763553	10	60274049	[BICC1]	0.476	0.967	C/A	1.047 (1.029 - 1.065)	2.6e-07	1.9e-06
rs1511380	3	141039349	ACPL2--[]-ZBTB38	0.3	0.998	C/T	0.952 (0.934 - 0.970)	2.6e-07	1.9e-06
rs9321166	6	129731311	[LAMA2]	0.438	0.889	G/C	0.953 (0.936 - 0.971)	2.6e-07	1.9e-06
rs1385484	3	4231861	LRRN1---[]---SETMAR	0.323	0.997	G/C	1.049 (1.030 - 1.069)	2.6e-07	1.9e-06
rs1385485	3	4231751	LRRN1---[]---SETMAR	0.323	0.997	C/T	1.049 (1.030 - 1.069)	2.7e-07	1.9e-06
rs1994272	3	4232201	LRRN1---[]---SETMAR	0.323	0.997	T/C	1.049 (1.030 - 1.069)	2.7e-07	1.9e-06
rs10743634	12	9432988	PZP--[]-LOC642846	0.489	0.998	G/T	1.046 (1.028 - 1.064)	2.7e-07	1.9e-06
rs10743632	12	9432903	PZP--[]-LOC642846	0.489	0.999	G/A	1.046 (1.028 - 1.064)	2.7e-07	1.9e-06
rs7264576	20	4717456	PRND-[]--RASSF2	0.269	1	G/T	0.950 (0.932 - 0.969)	2.7e-07	1.9e-06
rs10771463	12	9432789	PZP--[]-LOC642846	0.489	0.999	G/C	1.046 (1.028 - 1.064)	2.7e-07	1.9e-06
rs10763551	10	60273898	[BICC1]	0.476	0.966	G/A	1.047 (1.029 - 1.065)	2.7e-07	1.9e-06
rs12259315	10	60266152	TFAM---[]-BICC1	0.475	0.884	T/C	1.049 (1.030 - 1.068)	2.7e-07	2e-06
rs2629251	3	4189548	LRRN1---[]---SETMAR	0.322	0.993	C/A	1.049 (1.030 - 1.069)	2.7e-07	2e-06
rs9517986	13	100731658	ZIC2--[]-PCCA	0.416	0.885	A/C	1.050 (1.030 - 1.069)	2.8e-07	2e-06
rs7078900	10	60273430	[BICC1]	0.476	0.965	G/A	1.047 (1.029 - 1.065)	2.8e-07	2e-06
rs17499544	2	172640734	[SLC25A12]	0.182	0.949	C/T	0.942 (0.921 - 0.964)	2.8e-07	2e-06
rs1427204	10	60267640	TFAM---[]-BICC1	0.476	0.888	A/C	1.049 (1.030 - 1.068)	2.8e-07	2e-06
rs36024104	14	42294993	[LRFN5]	0.173	0.982	A/G	1.061 (1.038 - 1.086)	2.8e-07	2e-06
rs1658442	10	60318897	[BICC1]	0.472	0.987	A/G	1.046 (1.028 - 1.065)	2.8e-07	2e-06
rs996402	3	4237188	LRRN1---[]---SETMAR	0.334	0.962	G/A	1.050 (1.031 - 1.069)	2.8e-07	2e-06
rs2629256	3	4190422	LRRN1---[]---SETMAR	0.322	0.994	A/G	1.049 (1.030 - 1.069)	2.8e-07	2e-06
rs2686702	3	4190452	LRRN1---[]---SETMAR	0.322	0.994	C/T	1.049 (1.030 - 1.069)	2.8e-07	2e-06
rs34665916	14	42301786	[LRFN5]	0.193	0.939	A/T	1.060 (1.037 - 1.084)	2.8e-07	2e-06
rs2587911	3	4198140	LRRN1---[]---SETMAR	0.324	0.982	A/G	1.050 (1.030 - 1.069)	2.8e-07	2e-06
rs7079648	10	60273155	[BICC1]	0.471	0.945	C/A	1.047 (1.029 - 1.066)	2.9e-07	2e-06
rs10743633	12	9432952	PZP--[]-LOC642846	0.49	0.995	A/G	1.046 (1.028 - 1.064)	2.9e-07	2e-06
rs7084402	10	60265404	TFAM---[]-BICC1	0.475	0.888	A/G	1.049 (1.030 - 1.068)	2.9e-07	2.1e-06
chr15:35001975	15	35001975	GOLGA8B---[]--GJD2	0.073	0.88	C/T	1.096 (1.059 - 1.135)	2.9e-07	2.1e-06
rs6052800	20	4715699	PRND-[]--RASSF2	0.269	0.984	G/A	0.950 (0.931 - 0.969)	2.9e-07	2.1e-06
rs1915724	15	79441027	RASGRF1--[]---ANKRD34C	0.411	0.998	A/G	1.047 (1.029 - 1.065)	2.9e-07	2.1e-06
rs2120508	3	4247809	LRRN1---[]--SETMAR	0.317	0.977	G/A	1.050 (1.031 - 1.070)	2.9e-07	2.1e-06
rs62181740	2	172540401	CYBRD1---[]-DYNC1I2	0.176	0.892	A/G	0.940 (0.917 - 0.962)	2.9e-07	2.1e-06
rs1863665	10	60266640	TFAM---[]-BICC1	0.478	0.896	T/C	1.048 (1.030 - 1.068)	2.9e-07	2.1e-06
rs1549428	12	9434852	PZP--[]-LOC642846	0.485	0.982	A/G	1.046 (1.028 - 1.065)	2.9e-07	2.1e-06
rs62075723	17	79611326	[TSPAN10]	0.363	0.68	A/G	1.058 (1.036 - 1.081)	3e-07	2.1e-06
rs12257983	10	60266555	TFAM---[]-BICC1	0.478	0.895	A/C	1.048 (1.030 - 1.068)	3e-07	2.1e-06
rs10743636	12	9434060	PZP--[]-LOC642846	0.488	0.995	T/C	1.046 (1.028 - 1.064)	3e-07	2.1e-06
rs1872414	3	4234154	LRRN1---[]---SETMAR	0.324	0.996	C/T	1.049 (1.030 - 1.069)	3e-07	2.1e-06
rs2629249	3	4189455	LRRN1---[]---SETMAR	0.324	0.985	G/C	1.049 (1.030 - 1.069)	3e-07	2.1e-06
rs2113900	12	9433426	PZP--[]-LOC642846	0.489	0.996	T/A	1.046 (1.028 - 1.064)	3e-07	2.1e-06
rs10957078	8	60034329	TOX-[]	0.243	0.947	G/A	0.947 (0.928 - 0.967)	3e-07	2.1e-06
rs1427202	10	60267917	TFAM---[]-BICC1	0.476	0.914	T/A	1.048 (1.029 - 1.067)	3e-07	2.1e-06
rs1485252	3	4234458	LRRN1---[]---SETMAR	0.324	0.996	G/A	1.049 (1.030 - 1.068)	3e-07	2.1e-06
rs717452	10	60268270	TFAM---[]-BICC1	0.476	0.916	G/A	1.048 (1.029 - 1.067)	3e-07	2.1e-06
rs2091041	17	47222663	[B4GALNT2]	0.218	0.949	G/C	1.057 (1.035 - 1.080)	3e-07	2.1e-06
rs1346301	10	60267310	TFAM---[]-BICC1	0.479	0.899	G/A	1.048 (1.030 - 1.067)	3e-07	2.1e-06
rs1994270	3	4232535	LRRN1---[]---SETMAR	0.324	0.996	C/A	1.049 (1.030 - 1.068)	3.1e-07	2.1e-06
rs4794023	17	47223282	[B4GALNT2]	0.218	0.95	T/C	1.057 (1.035 - 1.080)	3.1e-07	2.2e-06
rs62181741	2	172541075	CYBRD1---[]-DYNC1I2	0.18	0.908	C/T	0.941 (0.919 - 0.963)	3.1e-07	2.2e-06
rs1346302	10	60267137	TFAM---[]-BICC1	0.473	0.896	G/A	1.048 (1.030 - 1.068)	3.1e-07	2.2e-06
rs2629244	3	4235331	LRRN1---[]---SETMAR	0.324	0.996	G/A	1.049 (1.030 - 1.068)	3.1e-07	2.2e-06
rs1863664	10	60266839	TFAM---[]-BICC1	0.478	0.898	A/G	1.048 (1.030 - 1.067)	3.1e-07	2.2e-06
rs2217839	2	178854060	[PDE11A]	0.473	0.99	C/T	1.046 (1.028 - 1.065)	3.1e-07	2.2e-06
rs11817440	10	60272369	TFAM---[]BICC1	0.478	0.95	T/C	1.047 (1.029 - 1.065)	3.1e-07	2.2e-06
chr3:4226282	3	4226282	LRRN1---[]---SETMAR	0.316	0.98	A/T	1.050 (1.030 - 1.069)	3.2e-07	2.2e-06
rs4113952	10	60268599	TFAM---[]-BICC1	0.477	0.919	C/T	1.048 (1.029 - 1.067)	3.2e-07	2.2e-06
rs35674323	2	147088938	[]---PABPCP2	0.363	0.893	T/A	1.051 (1.031 - 1.071)	3.2e-07	2.2e-06
rs11694874	2	233374597	ECEL1--[]--CHRND	0.455	0.89	A/G	0.953 (0.936 - 0.971)	3.2e-07	2.2e-06
rs7095501	10	60271940	TFAM---[]BICC1	0.476	0.955	T/C	1.047 (1.029 - 1.065)	3.2e-07	2.2e-06
rs4583785	4	80475835	GK2---[]---ANTXR2	0.27	0.794	T/G	1.058 (1.035 - 1.081)	3.2e-07	2.2e-06
rs7073504	10	60271987	TFAM---[]BICC1	0.476	0.955	G/A	1.047 (1.029 - 1.065)	3.2e-07	2.2e-06
rs1405645	2	178853378	[PDE11A]	0.474	0.99	A/G	1.046 (1.028 - 1.065)	3.2e-07	2.2e-06
rs7087998	10	60271531	TFAM---[]-BICC1	0.478	0.946	A/G	1.047 (1.029 - 1.066)	3.2e-07	2.2e-06
rs7091440	10	60271372	TFAM---[]-BICC1	0.478	0.946	T/A	1.047 (1.029 - 1.066)	3.2e-07	2.2e-06
rs17181741	14	42308478	[LRFN5]	0.185	0.989	G/A	1.059 (1.036 - 1.083)	3.2e-07	2.2e-06
rs2629254	3	4247097	LRRN1---[]--SETMAR	0.323	0.996	T/C	1.049 (1.030 - 1.068)	3.2e-07	2.3e-06
rs2600144	3	4236126	LRRN1---[]---SETMAR	0.324	0.997	T/C	1.049 (1.030 - 1.068)	3.2e-07	2.3e-06
rs717453	10	60268398	TFAM---[]-BICC1	0.475	0.911	C/T	1.048 (1.029 - 1.067)	3.3e-07	2.3e-06
rs1577898	13	100766947	[PCCA]	0.37	0.979	C/T	0.954 (0.937 - 0.972)	3.3e-07	2.3e-06
rs13203619	6	164263102	QKI---[]	0.455	0.987	G/A	1.046 (1.028 - 1.064)	3.3e-07	2.3e-06
rs1121798	3	4243602	LRRN1---[]---SETMAR	0.323	0.995	C/T	1.049 (1.030 - 1.068)	3.3e-07	2.3e-06
rs6481400	10	60268783	TFAM---[]-BICC1	0.477	0.923	T/C	1.048 (1.029 - 1.066)	3.3e-07	2.3e-06
rs11656126	17	79564542	[NPLOC4]	0.336	0.669	G/A	1.060 (1.036 - 1.083)	3.3e-07	2.3e-06
rs2629246	3	4236300	LRRN1---[]---SETMAR	0.324	0.997	C/A	1.049 (1.030 - 1.068)	3.3e-07	2.3e-06
rs11631590	15	79446199	RASGRF1--[]---ANKRD34C	0.492	0.977	C/T	0.956 (0.939 - 0.972)	3.3e-07	2.3e-06
rs6930685	6	129731268	[LAMA2]	0.441	0.894	A/G	0.953 (0.936 - 0.971)	3.3e-07	2.3e-06
rs34774248	10	60269691	TFAM---[]-BICC1	0.477	0.934	A/G	1.047 (1.029 - 1.066)	3.4e-07	2.3e-06
rs11006169	10	60269326	TFAM---[]-BICC1	0.477	0.934	T/A	1.047 (1.029 - 1.066)	3.4e-07	2.3e-06
rs7624988	3	4245833	LRRN1---[]--SETMAR	0.323	0.997	C/A	1.049 (1.030 - 1.068)	3.4e-07	2.3e-06
rs7392561	10	60283570	[BICC1]	0.487	0.933	A/G	1.047 (1.029 - 1.066)	3.4e-07	2.3e-06
rs6481401	10	60268880	TFAM---[]-BICC1	0.479	0.923	A/C	1.047 (1.029 - 1.066)	3.4e-07	2.3e-06
rs9309119	2	45174366	SIX3-[]--SIX2	0.289	0.866	G/C	0.948 (0.929 - 0.968)	3.4e-07	2.3e-06
rs62181743	2	172552001	[DYNC1I2]	0.178	0.896	T/C	0.940 (0.918 - 0.963)	3.4e-07	2.3e-06
rs6442870	3	4236575	LRRN1---[]---SETMAR	0.324	0.997	A/G	1.049 (1.030 - 1.068)	3.4e-07	2.3e-06
rs297591	2	157359556	[GPD2]	0.286	0.981	A/C	1.051 (1.031 - 1.072)	3.4e-07	2.3e-06
rs6481402	10	60268977	TFAM---[]-BICC1	0.477	0.932	T/C	1.047 (1.029 - 1.066)	3.4e-07	2.4e-06
rs4319506	11	40205141	[LRRC4C]	0.341	0.999	T/C	1.049 (1.030 - 1.068)	3.4e-07	2.4e-06
rs7917717	10	60269100	TFAM---[]-BICC1	0.478	0.931	C/A	1.047 (1.029 - 1.066)	3.4e-07	2.4e-06
rs7597898	2	147089450	[]---PABPCP2	0.367	0.911	G/A	1.050 (1.030 - 1.070)	3.4e-07	2.4e-06
rs10736319	10	86004238	LRIT1-[]RGR	0.481	1	T/C	1.046 (1.028 - 1.064)	3.4e-07	2.4e-06
rs36100506	10	86038477	RGR--[]--KIAA1128	0.089	0.998	T/C	1.081 (1.049 - 1.113)	3.4e-07	2.4e-06
rs1838304	3	4244618	LRRN1---[]---SETMAR	0.323	0.996	G/A	1.049 (1.030 - 1.068)	3.4e-07	2.4e-06
rs11200957	10	86036892	RGR--[]--KIAA1128	0.089	0.998	C/G	1.081 (1.049 - 1.113)	3.4e-07	2.4e-06
rs4325905	3	141041789	ACPL2--[]-ZBTB38	0.3	0.996	G/C	0.952 (0.934 - 0.970)	3.5e-07	2.4e-06
rs159514	2	157356160	[GPD2]	0.286	0.974	A/T	1.051 (1.031 - 1.072)	3.5e-07	2.4e-06
rs1427201	10	60269755	TFAM---[]-BICC1	0.48	0.928	G/T	1.047 (1.029 - 1.066)	3.5e-07	2.4e-06
rs36097682	10	60269738	TFAM---[]-BICC1	0.48	0.927	G/A	1.047 (1.029 - 1.066)	3.5e-07	2.4e-06
rs1837647	4	80473521	GK2---[]---ANTXR2	0.272	0.801	C/A	1.057 (1.035 - 1.080)	3.5e-07	2.4e-06
rs12953229	17	79554271	[NPLOC4]	0.347	0.697	G/A	1.058 (1.035 - 1.081)	3.5e-07	2.4e-06
rs2279228	10	86004736	LRIT1-[]RGR	0.481	1	A/G	1.046 (1.028 - 1.064)	3.5e-07	2.4e-06
rs2351677	8	63269666	[NKAIN3]	0.019	0.651	C/T	1.217 (1.131 - 1.310)	3.5e-07	2.4e-06
rs297587	2	157356460	[GPD2]	0.286	0.974	C/A	1.051 (1.031 - 1.072)	3.6e-07	2.4e-06
rs2709847	4	80542826	GK2---[]---ANTXR2	0.204	1	G/T	1.057 (1.035 - 1.079)	3.6e-07	2.4e-06
rs297578	2	157355078	[GPD2]	0.286	0.974	A/G	1.051 (1.031 - 1.072)	3.6e-07	2.4e-06
rs4443312	4	80476376	GK2---[]---ANTXR2	0.268	0.801	A/G	1.058 (1.035 - 1.081)	3.6e-07	2.4e-06
chr17:31221317	17	31221317	MYO1D--[]--TMEM98	0.202	0.906	C/T	1.060 (1.036 - 1.083)	3.6e-07	2.5e-06
rs2587930	3	4237598	LRRN1---[]---SETMAR	0.324	0.998	C/A	1.049 (1.030 - 1.068)	3.6e-07	2.5e-06
rs1427222	10	60290970	[BICC1]	0.496	0.895	G/A	1.048 (1.029 - 1.067)	3.6e-07	2.5e-06
rs12120209	1	200841534	CAMSAP1L1--[]GPR25	0.301	1	G/A	1.050 (1.030 - 1.070)	3.6e-07	2.5e-06
rs1427223	10	60290966	[BICC1]	0.496	0.895	C/T	1.048 (1.029 - 1.067)	3.6e-07	2.5e-06
rs12250013	10	60265957	TFAM---[]-BICC1	0.475	0.892	C/A	1.048 (1.029 - 1.067)	3.6e-07	2.5e-06
rs4904888	14	42327528	[LRFN5]	0.204	0.985	C/A	1.057 (1.035 - 1.080)	3.6e-07	2.5e-06
rs1036461	15	35002791	GOLGA8B---[]--GJD2	0.179	0.915	G/A	0.940 (0.918 - 0.963)	3.6e-07	2.5e-06
rs7147055	14	42416908	LRFN5--[]	0.158	0.951	A/G	1.064 (1.039 - 1.090)	3.6e-07	2.5e-06
rs2279227	10	86004873	[RGR]	0.48	0.996	T/C	1.046 (1.028 - 1.064)	3.6e-07	2.5e-06
rs1485250	3	4238057	LRRN1---[]---SETMAR	0.324	0.998	G/A	1.049 (1.030 - 1.068)	3.6e-07	2.5e-06
chr17:79557043	17	79557043	[NPLOC4]	0.344	0.689	C/A	1.058 (1.035 - 1.081)	3.6e-07	2.5e-06
rs1485249	3	4238075	LRRN1---[]---SETMAR	0.324	0.998	G/A	1.049 (1.030 - 1.068)	3.6e-07	2.5e-06
rs2600135	3	4209896	LRRN1---[]---SETMAR	0.312	0.959	C/T	1.050 (1.031 - 1.070)	3.6e-07	2.5e-06
rs1485248	3	4238123	LRRN1---[]---SETMAR	0.324	0.998	G/A	1.049 (1.030 - 1.068)	3.6e-07	2.5e-06
rs11650127	17	79572253	[NPLOC4]	0.344	0.698	G/A	1.058 (1.035 - 1.081)	3.6e-07	2.5e-06
rs9295234	6	164261320	QKI---[]	0.432	0.994	C/G	1.046 (1.028 - 1.064)	3.6e-07	2.5e-06
rs297579	2	157354968	[GPD2]	0.286	0.974	A/G	1.051 (1.031 - 1.072)	3.7e-07	2.5e-06
rs34635363	17	79549250	[NPLOC4]	0.345	0.686	G/A	1.058 (1.035 - 1.081)	3.7e-07	2.5e-06
rs7335993	13	100739135	ZIC2---[]-PCCA	0.344	0.998	C/T	0.954 (0.937 - 0.972)	3.7e-07	2.5e-06
rs12948708	17	79558741	[NPLOC4]	0.344	0.69	G/A	1.058 (1.035 - 1.081)	3.7e-07	2.5e-06
rs7393810	10	60283906	[BICC1]	0.486	0.845	A/G	0.953 (0.935 - 0.971)	3.7e-07	2.5e-06
rs11815274	10	60328891	[BICC1]	0.469	0.972	A/G	1.046 (1.028 - 1.065)	3.7e-07	2.5e-06
rs1036462	15	35002786	GOLGA8B---[]--GJD2	0.179	0.914	T/C	0.940 (0.918 - 0.963)	3.7e-07	2.6e-06
rs9883838	3	4215933	LRRN1---[]---SETMAR	0.33	0.964	A/G	1.049 (1.030 - 1.069)	3.7e-07	2.6e-06
rs9585348	13	100756698	[PCCA]	0.364	0.996	C/T	0.955 (0.938 - 0.972)	3.8e-07	2.6e-06
chr17:79578287	17	79578287	[NPLOC4]	0.343	0.7	G/A	1.058 (1.035 - 1.081)	3.8e-07	2.6e-06
rs8070929	17	79530993	[NPLOC4]	0.34	0.612	G/T	1.062 (1.038 - 1.087)	3.8e-07	2.6e-06
rs1656388	2	233406804	[CHRNG]	0.482	0.635	G/C	1.058 (1.035 - 1.081)	3.8e-07	2.6e-06
rs2629245	3	4236036	LRRN1---[]---SETMAR	0.325	0.996	A/G	1.049 (1.030 - 1.068)	3.9e-07	2.6e-06
rs7074778	10	60272248	TFAM---[]BICC1	0.473	0.945	C/T	1.047 (1.028 - 1.065)	3.9e-07	2.6e-06
rs2184382	13	100755044	[PCCA]	0.305	0.871	G/A	1.053 (1.032 - 1.074)	3.9e-07	2.6e-06
rs4605221	17	31251098	MYO1D--[]-TMEM98	0.197	0.844	C/T	1.062 (1.038 - 1.087)	3.9e-07	2.6e-06
rs7954451	12	9396121	PZP--[]--LOC642846	0.247	1	G/T	1.053 (1.032 - 1.074)	3.9e-07	2.6e-06
rs4490045	17	31251099	MYO1D--[]-TMEM98	0.197	0.844	G/A	1.062 (1.038 - 1.087)	3.9e-07	2.6e-06
rs7300369	12	9434538	PZP--[]-LOC642846	0.492	0.981	G/A	1.046 (1.028 - 1.064)	3.9e-07	2.7e-06
rs12432485	14	42307815	[LRFN5]	0.183	0.985	A/G	1.059 (1.036 - 1.083)	3.9e-07	2.7e-06
rs1304144	3	4249367	LRRN1---[]--SETMAR	0.324	0.988	T/C	1.049 (1.030 - 1.068)	3.9e-07	2.7e-06
rs8081701	17	79599441	[NPLOC4]	0.343	0.718	C/T	1.057 (1.034 - 1.080)	3.9e-07	2.7e-06
rs11200961	10	86046010	RGR--[]--KIAA1128	0.089	0.999	G/A	1.080 (1.049 - 1.113)	4e-07	2.7e-06
rs12414183	10	86047479	RGR--[]--KIAA1128	0.089	1	A/T	1.080 (1.049 - 1.113)	4e-07	2.7e-06
rs2629252	3	4241649	LRRN1---[]---SETMAR	0.324	0.998	C/G	1.049 (1.030 - 1.068)	4e-07	2.7e-06
rs35213143	10	86043090	RGR--[]--KIAA1128	0.089	0.999	C/T	1.080 (1.049 - 1.113)	4e-07	2.7e-06
rs2587937	3	4249946	LRRN1---[]--SETMAR	0.323	0.994	A/G	1.049 (1.030 - 1.068)	4e-07	2.7e-06
rs2573088	2	178836629	[PDE11A]	0.475	1	T/C	1.046 (1.028 - 1.064)	4e-07	2.7e-06
rs11200956	10	86034525	RGR--[]--KIAA1128	0.089	0.997	G/A	1.080 (1.049 - 1.113)	4e-07	2.7e-06
rs1485247	3	4238196	LRRN1---[]---SETMAR	0.324	0.998	C/T	1.049 (1.030 - 1.068)	4e-07	2.7e-06
rs894055	4	80542652	GK2---[]---ANTXR2	0.205	0.993	G/A	1.056 (1.034 - 1.079)	4e-07	2.7e-06
rs11200952	10	86032427	RGR--[]--KIAA1128	0.089	0.997	T/G	1.080 (1.049 - 1.113)	4e-07	2.7e-06
rs11656379	17	47273515	B4GALNT2--[]--GNGT2	0.158	0.935	A/G	1.065 (1.039 - 1.091)	4.1e-07	2.7e-06
rs13144408	4	80475230	GK2---[]---ANTXR2	0.267	0.802	T/G	1.057 (1.035 - 1.080)	4.1e-07	2.8e-06
chr2:178895156	2	178895156	[PDE11A]	0.09	0.971	C/A	1.081 (1.049 - 1.114)	4.1e-07	2.8e-06
rs9747347	17	79606820	NPLOC4-[]-TSPAN10	0.351	0.709	C/T	1.057 (1.034 - 1.079)	4.1e-07	2.8e-06
chr6:129751669	6	129751669	[LAMA2]	0.01	0.85	C/T	0.778 (0.704 - 0.861)	4.1e-07	2.8e-06
rs12904789	15	79412589	RASGRF1--[]---ANKRD34C	0.423	0.937	G/A	0.955 (0.937 - 0.972)	4.1e-07	2.8e-06
rs9906919	17	47261816	B4GALNT2--[]--GNGT2	0.184	0.923	G/C	1.061 (1.037 - 1.086)	4.1e-07	2.8e-06
rs12432215	14	42312483	[LRFN5]	0.202	0.972	G/A	1.057 (1.035 - 1.080)	4.1e-07	2.8e-06
rs34958394	14	42299404	[LRFN5]	0.183	0.986	A/T	1.059 (1.036 - 1.083)	4.1e-07	2.8e-06
rs4523108	6	129736816	[LAMA2]	0.425	0.888	C/A	0.953 (0.936 - 0.971)	4.1e-07	2.8e-06
rs35638978	10	86024175	RGR-[]--KIAA1128	0.089	0.986	C/T	1.081 (1.049 - 1.113)	4.2e-07	2.8e-06
rs17103318	10	86027469	RGR-[]--KIAA1128	0.089	0.991	G/A	1.080 (1.049 - 1.113)	4.2e-07	2.8e-06
rs7991210	13	100751905	[PCCA]	0.367	0.999	A/G	0.955 (0.938 - 0.972)	4.2e-07	2.8e-06
rs12432265	14	42312694	[LRFN5]	0.195	0.973	G/T	1.058 (1.035 - 1.081)	4.2e-07	2.8e-06
rs2147106	14	42301986	[LRFN5]	0.197	0.967	G/A	1.058 (1.035 - 1.081)	4.2e-07	2.8e-06
rs1304142	3	4249010	LRRN1---[]--SETMAR	0.324	0.989	A/T	1.049 (1.030 - 1.068)	4.2e-07	2.8e-06
rs655632	15	35010720	GOLGA8B---[]--GJD2	0.387	0.962	G/T	0.955 (0.938 - 0.972)	4.2e-07	2.8e-06
rs7991032	13	100751802	[PCCA]	0.367	0.999	A/T	0.955 (0.938 - 0.972)	4.2e-07	2.8e-06
rs11528377	10	86037268	RGR--[]--KIAA1128	0.088	0.994	T/A	1.080 (1.049 - 1.113)	4.2e-07	2.8e-06
rs731000	20	4731389	PRND--[]--RASSF2	0.196	0.965	T/C	0.944 (0.923 - 0.965)	4.2e-07	2.8e-06
rs7991180	13	100751842	[PCCA]	0.367	0.999	A/T	0.955 (0.938 - 0.972)	4.2e-07	2.8e-06
rs12904323	15	79412583	RASGRF1--[]---ANKRD34C	0.423	0.937	A/C	0.955 (0.937 - 0.972)	4.2e-07	2.8e-06
rs6491544	13	100751208	[PCCA]	0.367	1	T/C	0.955 (0.938 - 0.972)	4.2e-07	2.8e-06
rs894054	4	80542408	GK2---[]---ANTXR2	0.204	0.999	C/T	1.056 (1.034 - 1.079)	4.2e-07	2.8e-06
rs2587954	3	4234602	LRRN1---[]---SETMAR	0.329	0.995	G/C	1.048 (1.029 - 1.068)	4.3e-07	2.9e-06
rs2587929	3	4238613	LRRN1---[]---SETMAR	0.32	0.978	A/T	1.049 (1.030 - 1.069)	4.3e-07	2.9e-06
chr9:71658436	9	71658436	[FXN]	0.173	0.864	G/A	1.065 (1.039 - 1.091)	4.3e-07	2.9e-06
rs62168431	2	147090620	[]---PABPCP2	0.36	0.922	G/T	1.049 (1.030 - 1.069)	4.3e-07	2.9e-06
rs2600113	3	4225734	LRRN1---[]---SETMAR	0.312	0.965	T/G	1.050 (1.030 - 1.070)	4.3e-07	2.9e-06
rs10456981	6	129773505	[LAMA2]	0.443	0.949	G/A	1.047 (1.029 - 1.066)	4.3e-07	2.9e-06
rs745157	10	86017365	[RGR]	0.175	0.97	C/T	1.060 (1.037 - 1.085)	4.3e-07	2.9e-06
rs2908960	17	11446742	[SHISA6]	0.425	0.991	C/T	1.046 (1.028 - 1.064)	4.3e-07	2.9e-06
rs2695752	2	178829531	[PDE11A]	0.474	0.994	T/C	1.046 (1.028 - 1.064)	4.4e-07	2.9e-06
rs2020213	2	178833406	[PDE11A]	0.475	0.997	A/C	1.046 (1.028 - 1.064)	4.4e-07	2.9e-06
rs55804196	2	178834052	[PDE11A]	0.473	0.993	G/T	1.046 (1.028 - 1.064)	4.4e-07	3e-06
rs13065569	3	141077615	[ZBTB38]	0.305	0.963	C/T	0.952 (0.934 - 0.971)	4.4e-07	3e-06
rs795305	3	4164898	LRRN1---[]---SETMAR	0.317	0.978	G/A	1.049 (1.030 - 1.069)	4.5e-07	3e-06
rs6917532	6	129788658	[LAMA2]	0.451	0.998	G/A	0.956 (0.940 - 0.973)	4.5e-07	3e-06
rs2695749	2	178831537	[PDE11A]	0.475	0.996	A/G	1.046 (1.028 - 1.064)	4.6e-07	3e-06
rs17181825	14	42395196	LRFN5--[]	0.163	0.991	C/T	1.062 (1.037 - 1.087)	4.6e-07	3e-06
rs1994271	3	4232276	LRRN1---[]---SETMAR	0.326	0.989	T/C	1.048 (1.029 - 1.068)	4.6e-07	3e-06
rs11631406	15	79445789	RASGRF1--[]---ANKRD34C	0.413	0.999	T/C	1.046 (1.028 - 1.065)	4.6e-07	3e-06
rs9492325	6	129788465	[LAMA2]	0.426	0.997	A/G	1.046 (1.028 - 1.064)	4.6e-07	3.1e-06
rs11654644	17	47263475	B4GALNT2--[]--GNGT2	0.183	0.93	C/T	1.061 (1.037 - 1.085)	4.6e-07	3.1e-06
rs2695750	2	178830559	[PDE11A]	0.474	0.996	A/G	1.046 (1.028 - 1.064)	4.6e-07	3.1e-06
rs2695751	2	178829639	[PDE11A]	0.474	0.996	A/G	1.046 (1.028 - 1.064)	4.7e-07	3.1e-06
rs6037943	20	4722395	PRND--[]--RASSF2	0.194	0.942	C/T	0.943 (0.922 - 0.965)	4.7e-07	3.1e-06
rs56117790	15	79367703	[RASGRF1]	0.256	0.68	G/A	1.063 (1.038 - 1.088)	4.7e-07	3.1e-06
rs2365889	2	178601549	[PDE11A]	0.204	0.991	T/C	1.057 (1.034 - 1.080)	4.8e-07	3.2e-06
rs9513116	13	29016715	[FLT1]	0.333	0.996	G/A	1.048 (1.029 - 1.067)	4.8e-07	3.2e-06
rs62070232	17	31230093	MYO1D--[]--TMEM98	0.198	0.884	A/C	1.060 (1.037 - 1.085)	4.8e-07	3.2e-06
rs9838625	3	141063953	[ZBTB38]	0.418	0.963	C/T	0.956 (0.939 - 0.973)	4.8e-07	3.2e-06
rs9551473	13	29020122	[FLT1]	0.333	0.985	T/G	1.048 (1.029 - 1.068)	4.8e-07	3.2e-06
rs11049830	12	9411142	PZP--[]--LOC642846	0.348	0.94	G/T	1.049 (1.030 - 1.068)	4.8e-07	3.2e-06
rs6926186	6	130350294	[L3MBTL3]	0.291	0.986	A/G	0.952 (0.934 - 0.971)	4.8e-07	3.2e-06
chr17:31029548	17	31029548	[MYO1D]	0.186	0.936	C/T	1.060 (1.036 - 1.084)	4.8e-07	3.2e-06
rs28855176	10	60282570	[BICC1]	0.419	0.8	G/C	1.051 (1.031 - 1.072)	4.9e-07	3.2e-06
rs9385490	6	129735642	[LAMA2]	0.412	0.858	C/T	0.953 (0.935 - 0.971)	4.9e-07	3.2e-06
rs6565597	17	79526821	[NPLOC4]	0.321	0.506	C/T	1.068 (1.041 - 1.096)	4.9e-07	3.2e-06
rs9402128	6	129735643	[LAMA2]	0.412	0.858	A/G	0.953 (0.935 - 0.971)	4.9e-07	3.2e-06
rs2573081	2	178828507	[PDE11A]	0.474	0.994	C/G	1.046 (1.028 - 1.064)	4.9e-07	3.2e-06
rs7115455	11	64764094	[BATF2]	0.09	0.871	A/T	0.920 (0.891 - 0.951)	4.9e-07	3.2e-06
chr2:178740398	2	178740398	[PDE11A]	0.076	0.912	C/G	1.090 (1.054 - 1.127)	4.9e-07	3.2e-06
[truncated: 4,142 more rows]
